# Supplementary material for: DAB2IP loss confers the resistance of prostate cancer to androgen deprivation therapy through activating STAT3 and inhibiting apoptosis
Source: Cell Death Dis. 2015 Oct 29;6(10):e1955–. doi: 10.1038/cddis.2015.289 (PMC5399177; doi:10.1038/cddis.2015.289)
Supplement: Supplementary Table 1 [file cddis2015289x3.xlsx]

## Sheet: Sheet1
ProbeID	ILMN_GENE	SYNONYMS	Fold Change C4-2(D2/Neo)	Fold Change LAPC4 (KD/Con)
ILMN_3241953	A2LD1			8.83667
ILMN_1676336	AADACL1		-2.50598
ILMN_2061446	AADACL1		-2.08704
ILMN_1726986	AADAT	KATII; KAT2	2.23447	2.36948
ILMN_2270015	AADAT	KATII; KAT2	3.84236
ILMN_1688755	AAK1	DKFZp686K16132; MGC164568; FLJ45252; FLJ23712; FLJ25931; KIAA1048; FLJ42882; DKFZp686F03202; MGC164570; FLJ31060; MGC138170		-2.10689
ILMN_1674698	AARS2	KIAA1270; AARSL; bA444E17.1		2.21075
ILMN_1784269	AASDH	LYS2; ACSF4; NRPS1098; NRPS998	2.07578
ILMN_2096191	AASDHPPT	DKFZp566E2346; CGI-80; LYS2; AASD-PPT; LYS5		2.19148
ILMN_1698189	AASDHPPT	DKFZp566E2346; CGI-80; LYS2; AASD-PPT; LYS5		2.38808
ILMN_2157219	AASS	LORSDH; LKR/SDH; LKRSDH		4.35136
ILMN_1678323	AASS	LORSDH; LKR/SDH; LKRSDH		4.4075
ILMN_1703743	AATF	CHE1; DED; CHE-1		-2.0295
ILMN_1805104	ABAT	NPD009; GABAT; GABA-AT		3.67857
ILMN_1766054	ABCA1	CERP; ABC-1; MGC164864; MGC165011; HDLDT1; ABC1; TGD; FLJ14958		-26.7193
ILMN_2232084	ABCA11	ABCA11P; MGC138274; MGC120312; FLJ14297; MGC120310; MGC132744; MGC120309; EST1133530	2.01768	2.09554
ILMN_2361400	ABCA12	LI2; FLJ41584; ICR2B; DKFZp434G232	-4.26043
ILMN_1747627	ABCA2	MGC129761; ABC2		-7.98123
ILMN_1796801	ABCA8	MGC163152; KIAA0822		3.66807
ILMN_1720501	ABCA9	EST640918; DKFZp686F2450; MGC75415		2.12791
ILMN_1812070	ABCB1	PGY1; MGC163296; GP170; ABC20; CD243; P-gp; MDR1; CLCS		8.43626
ILMN_2193980	ABCB6	ABC; EST45597; PRP; MTABC3; ABC14; umat; FLJ22414		-5.00274
ILMN_1687840	ABCB7	EST140535; Atm1p; ASAT; ABC7		2.92743
ILMN_2343047	ABCB9	TAPL; KIAA1520; EST122234		-2.66527
ILMN_2343048	ABCB9	TAPL; KIAA1520; EST122234		-2.27394
ILMN_1776119	ABCC10	MRP7; EST182763; SIMRP7		3.03608
ILMN_1677814	ABCC3	cMOAT2; MRP3; MLP2; ABC31; MOAT-D; EST90757	3.68807
ILMN_1706531	ABCC5	MOAT-C; pABC11; ABC33; MRP5; SMRP; EST277145; DKFZp686C1782; MOATC		-2.13373
ILMN_1767129	ABCC8	HRINS; SUR1; HHF1; ABC36; MRP8; HI; TNDM2; SUR; PHHI	4.36519	9.83166
ILMN_1751453	ABCC9	ABC37; FLJ36852; SUR2; CMD1O		-5.33914
ILMN_2366473	ABCC9	ABC37; FLJ36852; SUR2; CMD1O		-5.11911
ILMN_1746196	ABCC9	ABC37; FLJ36852; SUR2; CMD1O		-3.34842
ILMN_1772189	ABCD1	ALD; AMN; ALDP; ABC42		-3.73751
ILMN_1781999	ABCF2	DKFZp586K1823; ABC28; M-ABC1; HUSSY-18; EST133090		2.44499
ILMN_1669201	ABCF2	DKFZp586K1823; ABC28; HUSSY-18; EST133090; M-ABC1		2.47027
ILMN_1810085	ABCF3	EST201864; FLJ11198		-3.94317
ILMN_1779470	ABCG4	WHITE2		3.07429
ILMN_1743371	ABHD1	FLJ36128; LABH1		3.4015
ILMN_1753912	ABHD11	PP1226; WBSCR21		-2.21925
ILMN_1745116	ABHD12	DKFZP434P106; C20orf22; BEM46L2; dJ965G21.2; ABHD12A		-16.195
ILMN_2318685	ABHD12	DKFZP434P106; dJ965G21.2; C20orf22; ABHD12A; BEM46L2		-5.66784
ILMN_2245305	ABHD12	DKFZP434P106; dJ965G21.2; C20orf22; ABHD12A; BEM46L2		-3.29723
ILMN_2227533	ABHD14B	CIB; MGC15429	-2.64866	3.10275
ILMN_1700633	ABHD4	FLJ12816		-2.69352
ILMN_1655702	ABHD5	MGC8731; CGI58; CDS; NCIE2; IECN2		-3.07155
ILMN_1719498	ABHD7	FLJ90341; EPHXRP		-2.59645
ILMN_1712707	ABHD8	FLJ11743; MGC14280; MGC2512		-5.49968
ILMN_1739081	ABI1	SSH3BP1; SSH3BP; E3B1; ABI-1; NAP1BP	2.27748
ILMN_1720988	ABI2		2.1867
ILMN_1708922	ABL1	JTK7; ABL; p150; bcr/abl; v-abl; c-ABL	2.54539	2.97413
ILMN_2240003	ABL2	ABLL; ARG		-3.08528
ILMN_2396672	ABLIM1	KIAA0059; FLJ14564; MGC1224; LIMATIN; LIMAB1; DKFZp781D0148; ABLIM		-2.7965
ILMN_1696682	ABLIM1	KIAA0059; FLJ14564; MGC1224; LIMATIN; LIMAB1; DKFZp781D0148; ABLIM		-2.7713
ILMN_1785424	ABLIM1	KIAA0059; FLJ14564; MGC1224; LIMATIN; LIMAB1; DKFZp781D0148; ABLIM		-2.42351
ILMN_1731610	ABLIM1	KIAA0059; FLJ14564; MGC1224; LIMATIN; LIMAB1; DKFZp781D0148; ABLIM		-2.12778
ILMN_1731433	ABP1	AOC1; DAO; DAO1; ABP; KAO	-6.99434
ILMN_1802096	ABTB1	BPOZ; PP2259; EF1ABP; MGC20585		-3.13324
ILMN_1753370	ABTB2	DKFZP586C1619	2.68543
ILMN_1660199	ACAA2	DSAEC	2.34044
ILMN_2331636	ACACA	ACC; ACC1; ACAC; ACCA		-2.52807
ILMN_1772123	ACACA	ACC1; ACAC; ACCA; ACC		-2.48181
ILMN_1763852	ACACB	ACC2; ACCB; HACC275		7.85303
ILMN_1687303	ACAD10	MGC5601		-2.34512
ILMN_1761058	ACAD11	FLJ12592; MGC150619		4.03554
ILMN_1660890	ACADL	LCAD; ACAD4	-6.10637	16.7283
ILMN_2053679	ACADM	MCADH; ACAD1; MCAD		2.9884
ILMN_1778104	ACADM	MCADH; ACAD1; MCAD		3.14026
ILMN_1740920	ACADSB	ACAD7; 2-MEBCAD; SBCAD	-2.47453
ILMN_2263466	ACADVL	ACAD6; VLCAD; LCACD		-6.02529
ILMN_2352009	ACADVL	ACAD6; VLCAD; LCACD		-4.71944
ILMN_1806408	ACADVL	ACAD6; VLCAD; LCACD		-3.28841
ILMN_3236270	ACAP2			-2.1485
ILMN_1743847	ACAP3	ACAP3; KIAA1716	-8.08787	-5.91948
ILMN_2133799	ACAT2			-2.96296
ILMN_1693250	ACBD5	KIAA1996; DKFZp434A2417		-2.05072
ILMN_1726388	ACBD7			2.75239
ILMN_3187680	ACCS			3.68772
ILMN_3237774	ACER3			-4.86123
ILMN_2333219	ACHE	N-ACHE; YT; ARACHE		-2.40619
ILMN_1715543	ACOT1	LACH2; ACH2; CTE-1		45.8339
ILMN_1739594	ACOT11	BFIT2; BFIT1; THEA; THEM1; BFIT; KIAA0707; STARD14		2.91674
ILMN_1716237	ACOT2	Mte1; ZAP128; PTE2		97.0249
ILMN_1764321	ACOT4	PTE-Ib; PTE2B; PTE1B		-7.46737
ILMN_1685703	ACOX2	BRCOX; THCCox; BCOX; BRCACOX	-3.11519	3.7978
ILMN_1743396	ACOX3			-2.15359
ILMN_1669633	ACP1	HAAP; MGC3499; MGC111030		2.30319
ILMN_1758323	ACPP	ACP3; ACP-3; PAP		-24.1259
ILMN_1666690	ACRC	NAAR1		2.43451
ILMN_2227011	ACSBG1	BG1; KIAA0631; BGM; FLJ30320; hBG1; GR-LACS; MGC14352; hsBG	3.03768
ILMN_3236756	ACSF2	FLJ20920; AVYV493; ACSMW	-2.31631	3.64575
ILMN_1716832	ACSF3	FLJ39242		2.07338
ILMN_1684585	ACSL1	FACL2; LACS; FACL1; ACS1; LACS2; LACS1		-3.42523
ILMN_2391458	ACSL4	MRX68; FACL4; ACS4; MRX63; LACS4		2.46027
ILMN_1683598	ACSL4	MRX68; FACL4; ACS4; MRX63; LACS4	2.02753	5.43829
ILMN_1765912	ACSM2B	HYST1046; HXMA; ACSM2	-3.82891
ILMN_1771084	ACSM3	SA; SAH		2.49038
ILMN_1752269	ACSS1	AceCS2L; MGC33843; ACAS2L; FLJ45659	2.01763	5.96224
ILMN_2125869	ACTA1	MPFD; ASMA; NEM1; CFTDM; ACTA; CFTD; NEM2; CFTD1; NEM3		6.71744
ILMN_1671703	ACTA2	ACTSA		21.7611
ILMN_2328280	ACTL6A	MGC5382; BAF53A; ACTL6		-3.00343
ILMN_1704078	ACTL8		-2.33543	-24.7446
ILMN_1654422	ACTN2			2.57689
ILMN_1787513	ACTR3B	ARP3BETA; ARP11; DKFZp686O24114		4.37933
ILMN_2260392	ACTR3B	ARP3BETA; ARP11; DKFZp686O24114		4.60383
ILMN_1697585	ACTR6	HSPC281; ARP6; FLJ13433; hARPX; CDA12; hARP6; MSTP136		-2.8706
ILMN_1670912	ACVR2A	ACTRII; ACVR2		-2.70419
ILMN_3250257	ACVRL1	ORW2; HHT; TSR-I; ALK-1; ALK1; SKR3; HHT2; ACVRLK1		8.17196
ILMN_1683883	ACY1	ACY1D; ACYLASE		-2.45141
ILMN_1803686	ADA			10.6625
ILMN_1718946	ADAM10	CD156c; HsT18717; kuz; MADM		-3.29559
ILMN_2148360	ADAM10	CD156c; HsT18717; kuz; MADM		-2.12598
ILMN_1711374	ADAM11	MDC		2.30544
ILMN_2384544	ADAM15	MDC15		-15.528
ILMN_1751500	ADAM15	MDC15		-10.8758
ILMN_1756920	ADAM15	MDC15		-6.85787
ILMN_1713751	ADAM19	MADDAM; FKSG34; MLTNB		16.3035
ILMN_2060086	ADAM23	MDC3		17.2273
ILMN_1750294	ADAM7	EAPI; GP-83	2.13494	-3.97186
ILMN_1673566	ADAMTS1	KIAA1346; C3-C5; METH1		-5.26807
ILMN_1767362	ADAMTS6	ADAM-TS6		3.29254
ILMN_1672403	ADAMTS8	METH2; ADAM-TS8		-2.06477
ILMN_1805543	ADAMTS9	KIAA1312; FLJ42955		5.0528
ILMN_1798690	ADAMTSL3	MGC150716; MGC150717; KIAA1233		-6.49014
ILMN_1687035	ADAMTSL4	TSRC1		2.23828
ILMN_1793040	ADAMTSL5	THSD6	-2.17215
ILMN_1763000	ADAP2	cent-b; HSA272195		2.74361
ILMN_1806275	ADAT3	TAD3; MSTP121; MST121; S863-5; FWP005	2.03847
ILMN_1659599	ADC	ODC1L; AZI2; ODC-p; KIAA1945		16.9705
ILMN_1663132	ADCK2	MGC20727; AARF		2.34627
ILMN_1761309	ADCK5	MGC126708; FLJ35454		-2.02957
ILMN_2120555	ADCY1		7.06039
ILMN_2311674	ADCY6	KIAA0422; DKFZp779F075		-3.98129
ILMN_1685156	ADCY6	KIAA0422; DKFZp779F075		-2.81635
ILMN_1654287	ADCY9			-2.02965
ILMN_1694133	ADD2	ADDB		2.68359
ILMN_1787378	ADD3	ADDL		-3.9503
ILMN_1764309	ADH1A	ADH1	7.60711
ILMN_1740717	ADH1C	ADH3	11.9705
ILMN_1738604	ADH5	ADH-3; ADHX; FDH		3.28161
ILMN_1708934	ADM	AM	3.78479
ILMN_1702933	ADM2	AM2; FLJ21135; dJ579N16.4		-9.7033
ILMN_1666019	ADNP	ADNP1; KIAA0784	3.9246
ILMN_1747227	ADORA1	RDC7		3.79705
ILMN_1703946	ADORA2B	ADORA2		2.9086
ILMN_1793959	ADPGK	ADP-GK; DKFZP434B195; 2610017G09Rik		2.07273
ILMN_1695590	ADRB2	B2AR; BETA2AR; BAR; ADRBR; ADRB2R		-10.0006
ILMN_1720235	ADSSL1	FLJ38602	4.4737	14.6724
ILMN_2240009	ADSSL1	FLJ38602	3.23178
ILMN_1701998	AFAP1	AFAP-110; AFAP	2.65624
ILMN_1694140	AFAP1L1	FLJ36748; MGC149773		5.11516
ILMN_1730995	AFAP1L2	FLJ14564; XB130; KIAA1914		3.32308
ILMN_1775235	AFF3	MLLT2-like; LAF4		23.9427
ILMN_2409898	AFG3L1	FLJ45200; AFG3		2.5501
ILMN_2066124	AFG3L2	FLJ25993		-2.08223
ILMN_1707551	AFMID	KF; MGC167063; DKFZp686F03259	-2.43888	-3.53855
ILMN_1802631	AGA	AGU; ASRG; GA		13.9243
ILMN_2362126	AGAP3	MRIP-1; AGAP3; CRAG; FLJ16146	-2.68743
ILMN_3239130	AGAP6	bA324H6.1	2.77818
ILMN_2308689	AGBL5	FLJ21839		3.56054
ILMN_1729777	AGER	MGC22357; RAGE		-2.36631
ILMN_1703228	AGFG2	RABR	-2.77088	2.28785
ILMN_1772645	AGK	MULK; FLJ10842		3.98568
ILMN_1680343	AGL	GDE	-2.13761	-2.33782
ILMN_2371825	AGL	GDE		2.33677
ILMN_1775082	AGL	GDE		2.34678
ILMN_1707169	AGMAT	FLJ23384		7.00377
ILMN_1679520	AGPAT1	MGC5423; MGC4007; LPAAT-alpha; 1-AGPAT1; G15; LPAATA		2.42973
ILMN_1730504	AGPAT4	dJ473J16.2; LPAAT-delta; 1-AGPAT4; RP3-473J16.2		15.7736
ILMN_1662049	AGPAT5	1-AGPAT5; LPAAT-epsilon; LPAAT-e		-4.2933
ILMN_1740752	AGPAT6	LPAAT-zeta; LPAATZ; DKFZp586M1819; TSARG7		-2.25497
ILMN_1698209	AGPS	ADHAPS; ADAP-S; ADPS; ALDHPSY; ADAS		43.6877
ILMN_3307841	AGR2		-2.07105	-8.26114
ILMN_1770454	AGRN	FLJ45064		-8.46846
ILMN_1718071	AGTPBP1	NNA1; KIAA1035; DKFZp686M20191		2.63429
ILMN_2223922	AGTPBP1	NNA1; KIAA1035; DKFZp686M20191		20.7104
ILMN_1814327	AGTR1	AT2R1A; AT2R1B; AT2R1; AT1; AT1B; AGTR1B; AGTR1A; AG2S; HAT1R		3.32206
ILMN_2307656	AGTRAP	MGC29646; ATRAP		-2.62791
ILMN_1802458	AGTRAP	MGC29646; ATRAP		-2.41761
ILMN_1757807	AGXT2L1		2.28835
ILMN_1673529	AGXT2L2	MGC117348; MGC15875; MGC45484		3.81856
ILMN_1686370	AGXT2L2	MGC117348; MGC15875; MGC45484		5.76761
ILMN_1747504	AHCTF1	ELYS; TMBS62; MSTP108; MST108; DKFZp434N093		-2.32683
ILMN_1791006	AHI1	FLJ14023; FLJ20069; DKFZp686J1653; JBTS3; dJ71N10.1; ORF1; AHI-1		5.12777
ILMN_1714567	AHNAK	MGC5395; AHNAKRS	2.19977	-4.30991
ILMN_3243156	AHNAK2	KIAA2019; C14orf78		3.33983
ILMN_1782679	AHRR	MGC167813; KIAA1234; AHHR; MGC176630; AHH		4.14096
ILMN_1798308	AHSA2	DKFZp564C236; Hch1		3.09731
ILMN_1696512	AHSP	AHSP; EDRF		-3.87745
ILMN_2164164	AICDA	ARP2; CDA2; HIGM2; AID		-2.55884
ILMN_1667183	AIFM1	MGC111425; PDCD8; AIF	2.2602
ILMN_1704173	AIFM3	FLJ30473; AIFL	-2.11263
ILMN_1688625	AIM1	ST4	2.00308
ILMN_1669557	AIM1L	FLJ10040; DKFZp434L1713; FLJ38020		-3.37772
ILMN_1670282	AIRE	AIRE1; PGA1; APSI; APS1; APECED		-11.878
ILMN_1655645	AK2	ADK2		2.18136
ILMN_1778173	AK3	AKL3L1; AK6; AKL3L; AK3L1; FIX		2.38613
ILMN_1656593	AK5	AK6; MGC33326	2.35221
ILMN_1662598	AKAP1	D-AKAP1; AKAP149; MGC1807; AKAP121; SAKAP84; PRKA1; AKAP; AKAP84		-4.25736
ILMN_1712530	AKAP1	D-AKAP1; AKAP149; MGC1807; AKAP121; SAKAP84; PRKA1; AKAP; AKAP84		-2.43383
ILMN_2293758	AKAP11	PRKA11; AKAP220; DKFZp781I12161; KIAA0629; FLJ11304	-2.03489
ILMN_1715532	AKAP12	DKFZp686M0430; AKAP250; DKFZp686O0331		5.89611
ILMN_2308950	AKAP12	DKFZp686M0430; AKAP250; DKFZp686O0331		6.95573
ILMN_1684836	AKAP12	DKFZp686M0430; DKFZp686O0331; AKAP250		6.97906
ILMN_1691959	AKAP2	PALM2; PRKA2; AKAPKL	-3.84483
ILMN_1733690	AKAP7	AKAP18		23.2488
ILMN_2410406	AKAP7	AKAP18	-3.01634
ILMN_2148847	AKIRIN2	FLJ10342; dJ486L4.2	2.27011
ILMN_1770673	AKNA	RP11-82I1.4; KIAA1968		-2.98125
ILMN_1728047	AKR1A1	ALR; ALDR1; MGC1380; MGC12529		-2.29494
ILMN_1701731	AKR1B1	ALDR1; MGC1804; ALR2; AR; ADR		12.858
ILMN_2412336	AKR1C2	BABP; HBAB; AKR1C-pseudo; DD; HAKRD; DD2; MCDR2; DDH2	-3.27137
ILMN_1713124	AKR1C3	HAKRB; hluPGFS; DD3; HSD17B5; HAKRe; KIAA0119; HA1753; DDX	-2.30462
ILMN_1687757	AKR1C4	CDR; CHDR; C11; 3-alpha-HSD; MGC22581; HAKRA; DD4	-2.26998
ILMN_1692661	AKR1D1	3o5bred; SRD5B1	-2.61067
ILMN_2410909	AKT1	RAC; MGC99656; PRKBA; RAC-ALPHA; PKB; AKT		-3.31159
ILMN_2388507	AKT1	RAC; MGC99656; PRKBA; RAC-ALPHA; PKB; AKT		-2.94315
ILMN_1743347	AKT2	RAC-BETA; PRKBB; PKBBETA		-3.23592
ILMN_1665982	AKTIP	FTS; FT1		-4.4017
ILMN_2377240	AKTIP	FTS; FT1		-2.60946
ILMN_1782939	ALB	PRO1341; DKFZp779N1935; PRO0903; PRO0883	-2.02658
ILMN_1670870	ALCAM	CD166; FLJ38514; MEMD; MGC71733		-2.69237
ILMN_1709348	ALDH1A1	ALDH11; ALDH-E1; ALDC; RALDH1; MGC2318; ALDH1; PUMB1		5.55321
ILMN_2383707	ALDH1A2	MGC26444; RALDH(II); RALDH2; RALDH2-T		10.136
ILMN_1748538	ALDH1A2	MGC26444; RALDH(II); RALDH2; RALDH2-T		58.6644
ILMN_1807439	ALDH1A3	RALDH3; ALDH6; ALDH1A6	3.28189	10.2694
ILMN_2139970	ALDH1A3	RALDH3; ALDH6; ALDH1A6	3.08109	31.553
ILMN_1802167	ALDH1L1	FTHFD; DKFZp781N0997	-6.11632
ILMN_1736539	ALDH1L2		-2.48498	8.17379
ILMN_1793859	ALDH2	ALDM; ALDH-E2; ALDHI; MGC1806		68.3466
ILMN_1667564	ALDH3A2	DKFZp686E23276; FALDH; ALDH10; FLJ20851; SLS		-2.59833
ILMN_1763666	ALDH3B2	ALDH8	-3.52599	-114.217
ILMN_2363880	ALDH3B2	ALDH8	-3.92529	-18.3872
ILMN_1761514	ALDH3B2	ALDH8	-2.13631
ILMN_1696099	ALDH4A1	P5CDh; P5CD; ALDH4; P5CDhL; P5CDhS		-7.85629
ILMN_1656368	ALDH4A1	P5CDh; P5CD; ALDH4; P5CDhL; P5CDhS		-3.67364
ILMN_2406557	ALDH4A1	P5CDh; P5CD; ALDH4; P5CDhL; P5CDhS		-3.48321
ILMN_2372403	ALDH5A1	SSDH; SSADH		3.83476
ILMN_2372398	ALDH5A1	SSDH; SSADH		5.56244
ILMN_1755974	ALDOC	ALDC	-2.10486
ILMN_3243268	ALG10	FLJ14751; KCR1	3.61634	2.2549
ILMN_1666325	ALG10B	ALG10; KCR1		2.77091
ILMN_1730304	ALG10B	ALG10; KCR1		5.14333
ILMN_3251482	ALG10B	ALG10; KCR1		9.19761
ILMN_2120982	ALG11	KIAA0266; GT8	-2.44052	-8.54315
ILMN_1782084	ALG1L		2.03129	4.76326
ILMN_2131293	ALG1L			7.30864
ILMN_1722688	ALG2	CDGIi; hALPG2; FLJ14511		-2.35737
ILMN_1737945	ALG2	CDGIi; hALPG2; FLJ14511		-2.11211
ILMN_1664449	ALG5	bA421P11.2; RP11-421P11.2		-2.09266
ILMN_1732809	ALG9	DKFZp586M2420; FLJ21845; DIBD1		-2.15922
ILMN_1761764	ALKBH7	MGC10974; UNQ6002; SPATA11		-2.86393
ILMN_1779190	ALKBH8	FLJ38204; MGC10235		2.98173
ILMN_1692332	ALOX12B	12R-LOX	6.10602
ILMN_1676042	ALOX15			-3.56915
ILMN_1783443	ALOX15			-2.13067
ILMN_1680996	ALOX5		13.7019	5.8738
ILMN_2078697	ALPK1	LAK; 8430410J10Rik; KIAA1527; FLJ22670		3.54951
ILMN_1701603	ALPL	TNSALP; HOPS; FLJ40094; AP-TNAP; TNAP; MGC161443		101.716
ILMN_1801851	ALPPL2	GCAP; ALPPL; ALPG	-2.13038
ILMN_3236443	ALX1	CART1		16.7727
ILMN_1713315	AMAC1L2	AMAC	2.49015
ILMN_3246673	AMAC1L3	TMEM21B		-2.05538
ILMN_1759670	AMACR	RACE		-5.01731
ILMN_2367172	AMACR	RACE		-4.55393
ILMN_1792741	AMACR	RACE		-4.16558
ILMN_1697611	AMBN			3.77386
ILMN_1794384	AMBN			4.35802
ILMN_1751092	AMBN			28.0692
ILMN_1667994	AMD1	ADOMETDC; AMD; DKFZp313L1234; FLJ26964	-2.21702
ILMN_1666258	AMFR	GP78; RNF45		-2.30456
ILMN_1736412	AMHR2	AMHR; MISRII		104.214
ILMN_1792409	AMOT	KIAA1071		74.5186
ILMN_1685834	AMPH	AMPH1	-2.67247	5.3807
ILMN_1665331	AMT	NKH; GCE; GCST		8.75287
ILMN_1713927	AMTN	MGC148133; UNQ689; MGC148132	7.76332
ILMN_1726327	AMY1B	AMY1	2.19885
ILMN_1770378	ANAPC10	DKFZP564L0562; APC10; DOC1		2.09879
ILMN_1813243	ANAPC2	RP11-350O14.5; APC2	2.54364
ILMN_1733096	ANAPC2	RP11-350O14.5; APC2	2.6688
ILMN_1696974	ANG	RNASE5; MGC22466; RNASE4; MGC71966	-4.90378	2.74106
ILMN_1760727	ANG	RNASE5; MGC22466; RNASE4; MGC71966	-3.50542	20.3366
ILMN_1665871	ANGEL1	KIAA0759		3.30807
ILMN_1677723	ANGPT1	ANG1; AGP1; AGPT		5.61832
ILMN_1707727	ANGPTL4	HFARP; ANGPTL2; PGAR; NL2; pp1158; PPARG; ARP4; FIAF		-379.839
ILMN_2386444	ANGPTL4	HFARP; ANGPTL2; PGAR; NL2; pp1158; ARP4; FIAF		-5.39283
ILMN_1674376	ANGPTL4	HFARP; ANGPTL2; PGAR; NL2; pp1158; PPARG; ARP4; FIAF		-2.00011
ILMN_1776363	ANK2	DKFZp686P0948; FLJ38277; DKFZp686M09125; LQT4		4.4616
ILMN_1801464	ANKFY1	KIAA1255; DKFZp686M19106; ANKHZN; ZFYVE14		-2.20916
ILMN_1692080	ANKH	CPPDD; ANK; CMDJ; HANK; FLJ27166; CCAL2; MANK	5.7522
ILMN_1675483	ANKMY1	DKFZp686L21237; DKFZp686D20155; FLJ20499; ZMYND13		-3.62046
ILMN_1716264	ANKRD1	C-193; ALRP; bA320F15.2; CVARP; CARP; MCARP		8.83776
ILMN_2115218	ANKRD10	DKFZp686B07190; FLJ20093		-2.73609
ILMN_2108709	ANKRD11	LZ16; T13; ANCO-1	-2.07338
ILMN_1672356	ANKRD13D			-2.35689
ILMN_1787064	ANKRD17	KIAA0697; GTAR; FLJ22206; NY-BR-16	2.0358
ILMN_1666221	ANKRD19	FLJ36178; bA526D8.2		130.196
ILMN_1747839	ANKRD20A1	DKFZp434A171; ANKRD20A		2.16454
ILMN_1679184	ANKRD20A1	DKFZp434A171; ANKRD20A		2.64127
ILMN_1768202	ANKRD24	KIAA1981	3.28242	2.52824
ILMN_1740161	ANKRD26	MGC163325; bA145E8.1		2.18454
ILMN_1749338	ANKRD29	FLJ25053	-2.29359	-4.92014
ILMN_2075643	ANKRD29	FLJ25053	-2.55321	-2.50983
ILMN_2382431	ANKRD36	UNQ2430	-3.09557
ILMN_1756417	ANKRD37	Lrp2bp; MGC111507		-4.10802
ILMN_1776936	ANKRD38	dJ1078M7.1; FLJ10884; KIAA0172; RP5-1155K23.5		2.90142
ILMN_1779882	ANKRD43			14.7706
ILMN_1712298	ANKRD46			4.46576
ILMN_1755588	ANKRD47	FLJ46061	3.2019
ILMN_2178587	ANKRD6		3.56855
ILMN_2354930	ANKRD7	TSA806		2.09506
ILMN_2340974	ANKS1B	MGC26087; ANKS2; AIDA; cajalin-2; EB-1; AIDA-1	-2.76382
ILMN_1674941	ANO6	MGC104751		-2.08646
ILMN_1798679	ANO9	TP53I5; PIG5		-13.6099
ILMN_1769259	ANO9	TP53I5; PIG5	-2.18219	-9.0453
ILMN_1762629	ANO9	TP53I5; PIG5		-2.3342
ILMN_2387995	ANTXR1	ATR; FLJ21776; FLJ11298; TEM8; FLJ10601		-2.30918
ILMN_1811877	ANTXR1	ATR; FLJ21776; FLJ11298; TEM8; FLJ10601		-2.19004
ILMN_1812926	ANTXR2	FLJ31074; MGC111533; CMG-2; MGC45856; JHF; CMG2; ISH		-2.22388
ILMN_2184184	ANXA1	LPC1; ANX1	52.6043
ILMN_1755937	ANXA2	P36; LPC2D; ANX2L4; ANX2; PAP-IV; CAL1H; LIP2; LPC2		3.82717
ILMN_1711899	ANXA2	P36; LPC2D; ANX2L4; ANX2; PAP-IV; CAL1H; LIP2; LPC2		5.46506
ILMN_2409167	ANXA2	P36; LPC2D; ANX2L4; ANX2; PAP-IV; CAL1H; LIP2; LPC2	2.00753	7.48698
ILMN_1698100	ANXA2P1	LPC2A; ANX2L1; ANX2P1		2.03937
ILMN_2041101	ANXA2P1	LPC2A; ANX2L1; ANX2P1		8.29382
ILMN_1694548	ANXA3	ANX3		3.25911
ILMN_1711408	ANXA4	DKFZp686H02120; MGC75105; PIG28; ANX4		-2.85914
ILMN_1678612	ANXA6	ANX6; CBP68		2.82093
ILMN_2217601	ANXA9	ANX31		-5.52184
ILMN_1741431	AOC2	DAO2; RAO	2.69278
ILMN_1782086	AOC3	SSAO; HPAO; VAP-1; VAP1	3.28146	-2.3923
ILMN_2415467	AP1GBP1	MGC104959; SYNG		-2.78899
ILMN_1705861	AP1M2	HSMU1B; MU1B; MU-1B		-41.2368
ILMN_1766411	AP1S2	MGC:1902; SIGMA1B; MRX59; DC22		9.15088
ILMN_2120273	AP1S2	MGC:1902; SIGMA1B; MRX59; DC22		12.252
ILMN_1768610	AP1S3		-2.21428
ILMN_2331735	AP2B1	DKFZp781K0743; AP105B; CLAPB1; ADTB2; AP2-BETA		-2.86028
ILMN_1681998	AP2B1	DKFZp781K0743; AP105B; CLAPB1; ADTB2; AP2-BETA		-2.36127
ILMN_1779512	AP4M1	MU-4; MU-ARP2		-3.35922
ILMN_2344798	APAF1	CED4; DKFZp781B1145	-2.84343	-2.51343
ILMN_1740772	APBB3	MGC87674; SRA; MGC150555; FE65L2		2.38224
ILMN_2320513	APBB3	MGC87674; SRA; MGC150555; FE65L2		2.54992
ILMN_1656951	APCDD1	DRAPC1; B7323; FP7019		-6.36551
ILMN_1718023	APEH	D3S48E; APH; ACPH; OPH; MGC2178; DNF15S2; D3F15S2		-2.45105
ILMN_3243695	APLF	APFL; MGC47799; Xip1; APLF		-2.01238
ILMN_1763834	APLP1	APLP	-2.77312	2.64715
ILMN_2081465	APLP2	CDEBP; APPH; APPL2		-2.47494
ILMN_1710482	APLP2	CDEBP; APPH; APPL2		-2.42354
ILMN_1690884	APOA1	MGC117399		4.70928
ILMN_2219466	APOBEC3B	FLJ21201; APOBEC1L; ARCD3; DJ742C19.2; PHRBNL; ARP4; bK150C2.2		-33.5889
ILMN_1675684	APOBEC3C	APOBEC1L; PBI; ARDC2; ARP5; MGC19485; ARDC4; bK150C2.3		4.04768
ILMN_1702706	APOBEC3F	KA6; BK150C2.4.MRNA; ARP8; MGC74891	-2.51523	2.32957
ILMN_1710726	APOBEC3F	KA6; BK150C2.4.MRNA; ARP8; MGC74891		7.53836
ILMN_2296950	APOBEC3F	KA6; BK150C2.4.MRNA; ARP8; MGC74891		14.1741
ILMN_1789007	APOC1			17.7901
ILMN_1740938	APOE	MGC1571; apoprotein; AD2; LPG		6.50262
ILMN_2325338	APOL2	APOL-II		2.93514
ILMN_1756862	APOL3	CG12-1; APOLIII		-6.47577
ILMN_1723522	APOLD1	VERGE; DKFZP434F0318; FLJ25138	3.39227	3.48614
ILMN_2404065	APP	AD1; ABETA; CTFgamma; APPI; ABPP; CVAP; PN2; AAA	-2.43553	-3.04316
ILMN_2404063	APP	AD1; ABETA; CTFgamma; APPI; ABPP; CVAP; PN2; AAA	-2.35538	-2.87099
ILMN_1653283	APP	AD1; ABETA; CTFgamma; APPI; ABPP; CVAP; PN2; AAA	-2.39767	-2.38902
ILMN_1694875	APPBP2	PAT1; KIAA0228; HS.84084	2.10367
ILMN_1765076	APPL2	DIP13B; FLJ10659; APPL2	2.06146	-3.4838
ILMN_2317348	APTX	AOA; FLJ20157; AXA1; EAOH; MGC1072; EOAHA; AOA1; FHA-HIT		2.1939
ILMN_1762606	AQP11	AQPX1		-2.17405
ILMN_3246595	AQP12B	INSSA3; MGC149473		-2.05715
ILMN_1651574	AQP3	GIL	-3.64022
ILMN_1767351	AR	DHTR; SMAX1; TFM; HUMARA; AIS; NR3C4; KD; SBMA		-23.8774
ILMN_1659572	AR	DHTR; SMAX1; TFM; HUMARA; AIS; NR3C4; KD; SBMA		-6.92872
ILMN_3244434	ARAP2	KIAA0580; PARX; ARAP2; FLJ44916; FLJ13675		-3.20034
ILMN_1812618	ARAP3	FLJ21065; ARAP3; DRAG1	-2.55091
ILMN_1661458	ARF1			-2.73775
ILMN_2221408	ARFGEF1	DKFZP434L057; BIG1; ARFGEP1; P200; D730028O18Rik		-3.55215
ILMN_1728471	ARFGEF1	DKFZP434L057; BIG1; ARFGEP1; P200; D730028O18Rik		-2.97745
ILMN_1800898	ARG2			3.51999
ILMN_1732060	ARHGAP1	RHOGAP; p50rhoGAP; RHOGAP1; CDC42GAP		-2.18712
ILMN_2215881	ARHGAP11B	B'-T; D-X; MGC104367; GAP (1-8); FAM7B1	-2.3083	2.29435
ILMN_1782761	ARHGAP20	KIAA1391; RARHOGAP	-2.46307
ILMN_1676361	ARHGAP22	RhoGAP2	2.40768	43.128
ILMN_1765876	ARHGAP24	FILGAP; p73RhoGAP; FLJ33877; RC-GAP72; DKFZP564B1162; p73; RCGAP72		2.20607
ILMN_1801833	ARHGAP24	FILGAP; p73RhoGAP; FLJ33877; RC-GAP72; DKFZP564B1162; p73; RCGAP72		5.10741
ILMN_2103362	ARHGAP27	FLJ43547; CAMGAP1; MGC120624		-9.51606
ILMN_1796772	ARHGAP28	FLJ10312; DKFZp686A2038	2.4652
ILMN_1797753	ARHGAP28	FLJ10312; DKFZp686A2038	3.82212
ILMN_1731178	ARHGAP28	FLJ10312; DKFZp686A2038	5.43627
ILMN_2290204	ARHGAP28	FLJ10312; DKFZp686A2038	7.09724
ILMN_2408851	ARHGAP30	FLJ00267; FLJ44128; RP11-544M22.6	-3.35275
ILMN_1770824	ARHGAP4	p115; C1; RGC1; KIAA0131; RhoGAP4	2.06867	2.22592
ILMN_2388746	ARHGAP6	rhoGAPX-1; RHOGAP6	-2.90679
ILMN_1663916	ARHGAP9	10C; RGL1; FLJ16525; MGC1295	-3.85173
ILMN_2049274	ARHGDIG	RHOGDI-3		30.9773
ILMN_1772370	ARHGEF1	P115-RHOGEF; GEF1; LBCL2; SUB1.5		-2.50444
ILMN_2132809	ARHGEF10	GEF10; DKFZp686H0726; MGC131664		37.5435
ILMN_1810712	ARHGEF12	LARG; DKFZp686O2372; KIAA0382; PRO2792	-2.49989
ILMN_1669928	ARHGEF16	GEF16; NBR		-11.7614
ILMN_1754562	ARHGEF17	KIAA0337; P164RHOGEF; p164-RhoGEF; FLJ90019; TEM4		-3.71223
ILMN_1808999	ARHGEF19	WGEF; FLJ33962; RP4-733M16.1	2.10839	-3.97428
ILMN_1781010	ARHGEF3	DKFZP434F2429; XPLN; GEF3; MGC118905; STA3	3.59231	-2.20733
ILMN_1708093	ARHGEF5	TIM; TIM1; P60; GEF5; DKFZp686N1969		-26.808
ILMN_2214473	ARHGEF5L	CTAGE4		-81.3686
ILMN_1803423	ARHGEF6	COOL2; PIXA; MRX46; KIAA0006; alpha-PIX; Cool-2; alphaPIX	3.5201	18.4117
ILMN_1696956	ARID3B	DRIL2; BDP		5.96961
ILMN_1721626	ARID5B	MRF2; FLJ21150; RP11-341A19.1		-4.69193
ILMN_1777301	ARL13B	MGC120612; ARL2L1; DKFZp761H079; MGC120611; DKFZp686M2074; DKFZp686L2472; DKFZp686E2075	-2.55825
ILMN_2403047	ARL13B	MGC120612; ARL2L1; DKFZp761H079; MGC120611; DKFZp686M2074; DKFZp686L2472; DKFZp686E2075	-2.4136
ILMN_3231952	ARL17B	ARL17B		2.70236
ILMN_3231502	ARL17B	ARL17B		2.89958
ILMN_1698680	ARL17P1	ARF1P2; ARL17A		2.88951
ILMN_1787879	ARL2	ARFL2		3.71425
ILMN_1780444	ARL3	ARFL3		-2.80542
ILMN_1743241	ARL4A	ARL4	-2.35438	3.64464
ILMN_1768391	ARL4C	ARL7; LAK		2.2672
ILMN_1771822	ARL6	BBS3; MGC32934	-2.62855
ILMN_1779835	ARL6IP4	MGC814; SRp25; SR-25		-2.06729
ILMN_1797964	ARL6IP6	MGC33864; PFAAP1		2.63327
ILMN_1776395	ARMC4	FLJ10376; FLJ32798; FLJ10817; RP11-691I13.1; DKFZP434P1735		4.78246
ILMN_1697088	ARMC5	FLJ00019; FLJ13063		3.13129
ILMN_1797453	ARMC8	MGC10058; MGC4880; HSPC056; S863-2		-2.19295
ILMN_1785170	ARMCX2	ALEX2; MGC8742; MGC13343; KIAA0512		20.9706
ILMN_2334765	ARMCX3	ALEX3; KIAA0443; dJ545K15.2; DKFZp781N1954; MGC12199		12.6418
ILMN_2334760	ARMCX3	ALEX3; KIAA0443; dJ545K15.2; DKFZp781N1954; MGC12199		59.0612
ILMN_1741156	ARMCX5	FLJ13382; DKFZp686A22185; FLJ12969		2.23824
ILMN_2414533	ARMCX6	FLJ20811		30.416
ILMN_1716026	ARMCX6	FLJ20811		220.25
ILMN_1768226	ARMCX6	FLJ20811	-2.4134
ILMN_1731476	ARNTL	MOP3; BMAL1; BMAL1c; TIC; PASD3; MGC47515; JAP3		-3.93638
ILMN_2405305	ARNTL	PASD3; MOP3; BMAL1; MGC47515; JAP3; BMAL1c; TIC		-3.25434
ILMN_2255021	ARPC2	ARC34; PRO2446; PNAS-139; p34-Arc	-3.73818
ILMN_2393763	ARPC4	ARC20; p20-Arc; MGC13544		-2.49694
ILMN_1707336	ARPC4	ARC20; p20-Arc; MGC13544		-2.34284
ILMN_1782810	ARPM1	MGC15664	-2.25817
ILMN_2325168	ARRB1	ARB1; ARR1		-5.18411
ILMN_1730620	ARRB1	ARB1; ARR1		-3.87028
ILMN_1661492	ARRDC1	RP11-48C7.5; MGC40555		-2.51329
ILMN_1655612	ARRDC2	CLONE24945; PP2703		3.9817
ILMN_2198516	ARRDC3	TLIMP; KIAA1376		-3.47114
ILMN_2198515	ARRDC3	TLIMP; KIAA1376		-2.35718
ILMN_1733295	ARS2	ASR2; MGC126427	2.64991
ILMN_2047240	ARSA	MLD		2.43644
ILMN_1656477	ARSA	MLD		2.7865
ILMN_1684873	ARSD		2.21524
ILMN_1720604	ARSG	KIAA1001		3.09073
ILMN_2338733	ART5	MGC22848		4.92654
ILMN_1724162	ARX	MRX43; MRX29; MRX32; MRXS1; ISSX; MRX38; PRTS; MRX54; MRX36; MRX33	-2.13324
ILMN_1771732	AS3MT	CYT19	2.16605	3.52256
ILMN_1684054	ASAH1	AC; FLJ22079; FLJ21558; PHP32; ASAH; PHP		-5.9616
ILMN_3242048	ASAH2C		-2.89712	-3.81449
ILMN_3245057	ASAP1	ZG14P; AMAP1; PAG2; ASAP1; PAP; CENTB4; KIAA1249		3.27096
ILMN_1690963	ASAP1	ZG14P; AMAP1; PAG2; ASAP1; PAP; CENTB4; KIAA1249		3.33943
ILMN_2233366	ASAP1	ZG14P; AMAP1; PAG2; ASAP1; PAP; CENTB4; KIAA1249		4.22506
ILMN_3194508	ASAP2			-3.44759
ILMN_3270972	ASAP2			-3.26812
ILMN_1685441	ASAP3	CENTB6; ACAP4; FLJ20199; UPLC1; ASAP3		-7.99419
ILMN_2272251	ASB11	MGC119169; DKFZp779E2460; MGC119168		-2.2186
ILMN_2358783	ASB3	FLJ10123; ASB-3; MGC996; MGC132002; FLJ10421; MGC12531		2.22679
ILMN_2358784	ASB3	FLJ10123; ASB-3; MGC996; MGC132002; FLJ10421; MGC12531		2.55057
ILMN_1699606	ASB3	MGC996; FLJ10123; ASB-3; MGC132002; FLJ10421; MGC12531		4.59373
ILMN_1655532	ASB6	MGC1024; FLJ20548		5.34817
ILMN_1806705	ASB6	MGC1024; FLJ20548	2.08056
ILMN_1744050	ASB7	FLJ22551		3.04229
ILMN_1680419	ASB7	FLJ22551		3.51322
ILMN_1786041	ASB9	DKFZp564L0862; MGC4954; FLJ20636	-8.12717	5.44917
ILMN_1701653	ASCL1	MASH1; ASH1; HASH1		-6.83325
ILMN_1723412	ASCL2	ASH2; MASH2; HASH2		-17.669
ILMN_1769013	ASGR1	ASGPR; Hs.12056; CLEC4H1	-4.88152	7.59584
ILMN_1782032	ASH1L	ASH1; ASH1L1; KIAA1420; KMT2H; FLJ10504		-2.16011
ILMN_2379393	ASL	ASAL		-4.4588
ILMN_1685037	ASL	ASAL		-3.62915
ILMN_1657571	ASNA1	ARSA1; ARSA-I; MGC3821		-2.43209
ILMN_2398107	ASNS	TS11		2.8711
ILMN_1796417	ASNS	TS11		3.08088
ILMN_2221673	ASNSD1	NBLA00058; NS3TP1; FLJ20752		3.383
ILMN_1693771	ASPH	BAH; junctin; CASQ2BP1; JCTN; HAAH	-5.37502	-2.85971
ILMN_2352934	ASPH	BAH; junctin; HAAH; CASQ2BP1; JCTN	-4.64103	-2.47679
ILMN_1739719	ASPH	BAH; junctin; CASQ2BP1; JCTN; HAAH	-2.23098	-2.11066
ILMN_1662390	ASPHD1		-2.55224
ILMN_1708950	ASPHD1		-2.01133
ILMN_2167426	ASPHD2	FLJ39838		9.00942
ILMN_1815184	ASPM	ASP; FLJ10517; FLJ43117; FLJ10549; Calmbp1; MCPH5; DKFZp686N06184		2.43561
ILMN_1688180	ASPSCR1			-2.04862
ILMN_1810199	ASRGL1	ALP1; ALP; FLJ22316		2.37578
ILMN_1708778	ASS1	CTLN1; ASS	-3.46811	-3.30653
ILMN_2395451	ASS1	CTLN1; ASS	-2.27769	-2.90584
ILMN_1744118	ASTN2	KIAA0634; bA67K19.1		-3.92514
ILMN_2381559	ASTN2	KIAA0634; bA67K19.1		-3.46489
ILMN_1698968	ASXL2	KIAA1685; DKFZp686C1968; ASXH2; FLJ10898	2.22443
ILMN_1801923	ATF1	TREB36; FUS/ATF-1; EWS-ATF1	-2.6954
ILMN_1748271	ATF2	MGC111558; CRE-BP1; HB16; CREB2; TREB7		2.69258
ILMN_1791346	ATF3		3.17696
ILMN_3273641	ATF6B		-2.03452	-2.85231
ILMN_3194911	ATF6B		-2.73759	-2.16521
ILMN_1706967	ATF7	MGC57182; ATFA		-2.36933
ILMN_1804445	ATF7IP2	MCAF2; FLJ12668		2.51327
ILMN_1725707	ATG16L1	ATG16L; APG16L; WDR30; FLJ00045; FLJ10035; FLJ10828; FLJ22677		-2.42173
ILMN_1735006	ATG2B	C14orf103; FLJ10242	2.88537
ILMN_2163732	ATG3	MGC15201; PC3-96; DKFZp564M1178; APG3; FLJ22125; APG3L		-2.03994
ILMN_2313782	ATG4A	APG4A; AUTL2		2.27784
ILMN_3307158	ATG4A	APG4A; AUTL2		2.32229
ILMN_1700923	ATG4C	FLJ14867; AUTL3; AUTL1; APG4C; APG4-C		2.31511
ILMN_1794707	ATHL1	MGC129859; MGC129858; FLJ22635		9.21755
ILMN_3181411	ATL1			4.60073
ILMN_3255124	ATL1			4.78122
ILMN_2370825	ATM	ATD; DKFZp781A0353; ATE; TELO1; ATA; TEL1; ATDC; AT1; MGC74674; ATC		2.72461
ILMN_1772540	ATMIN	DKFZp779K1455; KIAA0431		-2.37004
ILMN_2124155	ATP11B	DKFZP434N1615; KIAA0956; ATPIR; DKFZP434J238; ATPIF; MGC46576		-3.18066
ILMN_1658884	ATP11B	DKFZP434N1615; KIAA0956; ATPIR; DKFZP434J238; ATPIF; MGC46576		-2.21631
ILMN_1661428	ATP11C	ATPIQ; ATPIG		-2.64822
ILMN_1687765	ATP12A	ATP1AL1		-7.32304
ILMN_1704164	ATP13A2	KRPPD; HSA9947; PARK9; RP1-37C10.4	2.2712	-3.87268
ILMN_1658071	ATP1B1	MGC1798; ATP1B		-22.853
ILMN_2407824	ATP1B1	MGC1798; ATP1B		-14.1041
ILMN_1730291	ATP1B1	MGC1798; ATP1B		-13.2192
ILMN_1654322	ATP1B3	CD298; FLJ29027; ATPB-3	-2.97469
ILMN_1783304	ATP1B3		-2.37916
ILMN_1759628	ATP1B3		-2.19371
ILMN_1813399	ATP2B1	PMCA1; PMCA1kb	2.36054	-2.25953
ILMN_1680579	ATP2B4	DKFZp686M088; PMCA4b; DKFZp686G08106; PMCA4x; PMCA4; ATP2B2; MXRA1		21.5876
ILMN_2367753	ATP2B4	DKFZp686M088; PMCA4b; DKFZp686G08106; PMCA4x; PMCA4; ATP2B2; MXRA1	2.30805	31.9182
ILMN_1664772	ATP2B4	DKFZp686M088; PMCA4b; DKFZp686G08106; PMCA4x; PMCA4; ATP2B2; MXRA1	2.05913	39.0179
ILMN_2340565	ATP2C1	SPCA1; PMR1; HHD; hSPCA1; ATP2C1A; KIAA1347; BCPM		-2.63581
ILMN_1758784	ATP2C1	SPCA1; PMR1; HHD; hSPCA1; ATP2C1A; KIAA1347; BCPM		-2.33154
ILMN_1785413	ATP2C2	SPCA2; KIAA0703; DKFZp686H22230		-3.0993
ILMN_1653599	ATP5D			-2.59075
ILMN_1807798	ATP5G2			5.5386
ILMN_1770466	ATP5G3	MGC125738; P3	-2.59392	5.10365
ILMN_1772506	ATP5I	MGC12532; ATP5K		3.7211
ILMN_2353642	ATP6V0B	HATPL; ATP6F; VMA16		-3.50931
ILMN_1799889	ATP6V0D2	VMA6; ATP6D2; FLJ38708	-2.38998
ILMN_1785095	ATP6V0E2	ATP6V0E2L; C7orf32		2.42461
ILMN_1812073	ATP6V1B1	VATB; VPP3; ATP6B1; MGC32642; RTA1B; VMA2		9.81011
ILMN_1810235	ATP6V1E2	ATP6EL2; ATP6E1; ATP6V1EL2; MGC9341; VMA4	2.08963
ILMN_2099783	ATP6V1F	Vma7; MGC126038; ATP6S14; MGC126037; MGC117321; VATF		2.78838
ILMN_1689473	ATP6V1H	SFDbeta; CGI-11; VMA13; SFDalpha; SFD; MSTP042		4.22054
ILMN_1710523	ATP8B1	FIC1; PFIC1; PFIC; ATPIC; BRIC		-18.6981
ILMN_1782057	ATP8B2	ATPID; DKFZp434M0219; KIAA1137	-2.414	120.783
ILMN_2395055	ATPAF1	FLJ22351; ATP11p; MGC88060; ATP11		2.36538
ILMN_3237981	ATPGD1			-4.16144
ILMN_1678541	ATRN	DPPT-L; MGC126754; MGCA; KIAA0548		-3.91493
ILMN_2355586	ATRN	DPPT-L; MGC126754; MGCA; KIAA0548		-2.34714
ILMN_1772124	ATRN	DPPT-L; MGC126754; MGCA; KIAA0548		-2.34333
ILMN_2153332	ATXN1	SCA1; D6S504E; ATX1	-3.02755	-2.03126
ILMN_2271627	ATXN2L	A2LP; A2LG; A2RP; A2D		2.30544
ILMN_1749081	AUTS2	MGC13140; KIAA0442	-11.6526
ILMN_1811443	AVP	AVRP; ADH; AVP-NPII; VP; ARVP		-3.31908
ILMN_1703123	AXUD1	FAM130B; TAIP-3; DKFZp566F164; URAX1		-2.17242
ILMN_1754400	AYP1P1			2.87497
ILMN_1797154	AZGP1	ZAG; ZA2G	-8.06796
ILMN_1746206	AZI1	AZ1; Cep131		-2.00219
ILMN_2327994	AZIN1	ODC1L; OAZIN; OAZI; MGC3832; MGC691		-3.20004
ILMN_1725427	B2M			2.66968
ILMN_2148459	B2M			2.68725
ILMN_2325347	B3GALNT1	galT3; P1; B3GALT3; GLCT3; P; Gb4Cer; GLOB; beta3Gal-T3		-4.08709
ILMN_1709907	B3GALT2	beta3Gal-T2; BETA3GALT2; GLCT2	-2.154
ILMN_1690682	B3GALT4	beta3GALT4; beta3Gal-T4; DJ1033B10.3; GalT4; Gal-T2	-4.73011
ILMN_1739749	B3GALT6	beta3GalT6		-2.00964
ILMN_1764813	B3GALTL	B3Glc-T; B3GTL; Gal-T; beta3Glc-T	-3.08193	-2.31202
ILMN_2371440	B3GAT1	HNK1; GlcUAT-P; CD57; NK-1; GLCATP; LEU7; HNK-1; GlcAT-P		-2.1121
ILMN_1774208	B3GAT2	GlcAT-S; MGC138535; KIAA1963; GLCATS		4.03607
ILMN_3246214	B3GNT1	B3GN-T1; iGNT; B3GNT6; iGAT; BETA3GNTI		3.07777
ILMN_1715384	B3GNT6	iGNT; iGAT; BETA3GNTI		4.66815
ILMN_1680081	B3GN-T6	MGC119336; IMAGE:4907098; MGC119337; MGC119334		-3.725
ILMN_1702817	B3GNTL1	MGC126253; MGC126256; B3GNT8	2.40248	3.05549
ILMN_1805725	B4GALNT1	GALGT; GALNACT		3.9422
ILMN_1796663	B4GALNT4	Beta4GalNAc-T4; FLJ25045; NGalNAc-T1		-9.78819
ILMN_1753755	B4GALT2	beta4Gal-T2; B4Gal-T3; B4Gal-T2		-2.04046
ILMN_2380688	B4GALT4	B4Gal-T4; beta4Gal-T4		-2.38274
ILMN_1732555	B4GALT6	beta4Gal-T6; B4Gal-T6		8.40911
ILMN_1663541	B4GALT7	B4GAL-T7; XGALT1; XGPT1; XGALT-1; beta4Gal-T7		2.07392
ILMN_3239284	B9D1	EPPB9; B9		2.39383
ILMN_1687751	BAALC	FLJ12015		2.04624
ILMN_1669323	BACE2	ALP56; DRAP; CEAP1; BAE2; CDA13; ASP21; AEPLC; ASP1	2.73037
ILMN_1720360	BAD	BBC2; BCL2L8		-3.91342
ILMN_1733970	BAG1			-6.63961
ILMN_3244893	BAG2			4.42283
ILMN_2168766	BAGE2		2.44	-2.15826
ILMN_2206141	BAGE5			-4.98393
ILMN_1671076	BAI3	KIAA0550; MGC133100		4.21372
ILMN_1705922	BAIAP2	IRSP53; BAP2		-3.12858
ILMN_1699727	BAIAP2	IRSP53; BAP2		-2.28799
ILMN_1703593	BAIAP2L1	IRTKS		-2.23309
ILMN_1771652	BAIAP2L2	FLJ22582		4.85045
ILMN_1805990	BAK1	MGC3887; BCL2L7; CDN1; BAK; BAK-LIKE; MGC117255		3.60598
ILMN_1691410	BAMBI	NMA	3.11035	-4.60734
ILMN_1782004	BAPX1	NKX3B; NKX3-2; MGC138171; NKX3.2	3.21079	3.05016
ILMN_2074258	BARD1		-3.6966
ILMN_1772312	BARX1			4.61425
ILMN_1651826	BASP1	CAP-23; NAP22; CAP23; MGC8555; NAP-22		-5.57692
ILMN_1690576	BAT1	UAP56; DDX39B; D6S81E		2.6807
ILMN_2152402	BAT5	D6S82E; NG26		-2.11654
ILMN_1763207	BATF3	JUNDM1; SNFT; BATF3		12.556
ILMN_2321064	BAX	Bax zeta		5.40674
ILMN_1658327	BAZ1A	WALp1; hACF1; FLJ14383; DKFZP586E0518; ACF1; WCRF180		2.15415
ILMN_1720850	BAZ2B	DKFZP434H071; WALp4; DKFZp762I0516; FLJ45644		3.03042
ILMN_1741985	BBS10	C12orf58; FLJ23560		2.14242
ILMN_2230035	BBS2	MGC20703; BBS		2.22196
ILMN_1767612	BBS2	MGC20703; BBS		2.35606
ILMN_1663592	BBS5		-2.47948
ILMN_1776656	BBS7	FLJ10715; BBS2L1		2.95768
ILMN_1775012	BBS7	FLJ10715; BBS2L1		3.14962
ILMN_2257833	BBS7	FLJ10715; BBS2L1		3.81644
ILMN_1794956	BBS9	PTHB1; C18; MGC118917; B1; D1		3.15901
ILMN_1680300	BCAN	BEHAB; MGC13038; CSPG7	-2.23842
ILMN_1697642	BCAP29	BAP29; DKFZp686M2086	-2.15398
ILMN_1672596	BCAR1	P130Cas; CRKAS; CAS	-2.71113
ILMN_1763638	BCAR3	NSP2; KIAA0554; SH2D3B		2.23865
ILMN_1733042	BCAS1	AIBC1; NABC1	3.90775
ILMN_2136147	BCAS1	AIBC1; NABC1	4.75291
ILMN_1808059	BCAS4	FLJ20495		-2.07412
ILMN_1766169	BCAT1	MECA39; ECA39; PNAS-121; DKFZp686E12175; BCT1		29.0204
ILMN_1758090	BCCIP	TOK-1		2.23839
ILMN_2176592	BCHE	CHE1; E1	13.1781	2.11324
ILMN_1685641	BCHE	CHE1; E1	4.0369	2.27471
ILMN_1735979	BCKDHA	FLJ45695; MSUD1; MSU		3.0124
ILMN_1659800	BCL11A	BCL11A-L; CTIP1; FLJ10173; EVI9; BCL11A-XL; HBFQTL5; BCL11A-S; FLJ34997; KIAA1809		7.10025
ILMN_2342271	BCL11A	BCL11A-L; CTIP1; FLJ10173; BCL11A-XL; BCL11A-S; FLJ34997; KIAA1809; EVI9		12.177
ILMN_1752899	BCL11A	BCL11A-L; CTIP1; FLJ10173; EVI9; BCL11A-XL; BCL11A-S; KIAA1809		17.7655
ILMN_2255133	BCL11A	BCL11A-L; CTIP1; FLJ10173; EVI9; BCL11A-XL; BCL11A-S; FLJ34997; KIAA1809		51.6589
ILMN_2246956	BCL2	Bcl-2		-2.05968
ILMN_1654118	BCL2L1	DKFZp781P2092; BCL-XL/S; bcl-xL; BCLX; Bcl-X; bcl-xS; BCL2L		-2.4798
ILMN_1742410	BCL2L1	DKFZp781P2092; BCL-XL/S; bcl-xL; BCLX; Bcl-X; bcl-xS; BCL2L		-2.03454
ILMN_1774997	BCL2L11	BIM; BOD; BimEL; BIM-beta6; BimL; BIM-beta7; BAM; BIM-alpha6		2.47593
ILMN_2181445	BCL2L13	BCL-RAMBO; MIL1		2.37794
ILMN_1710514	BCL3	D19S37; BCL4		-6.43869
ILMN_1737314	BCL6	ZBTB27; ZNF51; LAZ3; BCL6A; BCL5		-8.29176
ILMN_1651285	BCL6B	ZBTB28; ZNF62; BAZF		16.1796
ILMN_2378081	BCL7A	BCL7		2.13244
ILMN_1671715	BCL8		2.10319
ILMN_1743966	BCL9L	DLNB11; BCL9-2		-13.1126
ILMN_1712161	BCOR	MGC131961; KIAA1575; FLJ20285; MGC71031; MCOPS2; FLJ38041; MAA2; ANOP2		2.02152
ILMN_1773117	BCOR	MGC131961; KIAA1575; FLJ20285; MGC71031; MCOPS2; FLJ38041; MAA2; ANOP2		2.18012
ILMN_1767015	BCORL1	FLJ11362; B930011H20Rik		4.10816
ILMN_1670398	BCR	FGFR1/BCR; D22S11; ALL; FLJ16453; PHL; D22S662; CML; BCR1; BCR/FGFR1		-2.24609
ILMN_1678757	BCYRN1	BC200a; BC200		2.25511
ILMN_1799280	BDH1	MGC4347; MGC9788; BDH; MGC2723	-3.02099	-27.0248
ILMN_1684086	BDKRB2	DKFZp686O088; BRB2; BK-2; BK2; B2R; BKR2		-2.27503
ILMN_1751276	BDNF	MGC34632		-10.7059
ILMN_1761910	BDNF	MGC34632		-4.34674
ILMN_1706644	BDNF	MGC34632		-2.63849
ILMN_1668924	BEGAIN	KIAA1446; BEGAIN		-2.93691
ILMN_3237923	BEND2		-2.90272
ILMN_1754062	BEND3	RP11-59I9.2		-2.75707
ILMN_3237256	BEND4	MGC157807; FLJ35632; MGC157808; FLJ43965	6.73968	6.72821
ILMN_1740094	BEND4	MGC157807; FLJ35632; MGC157808; FLJ43965	3.57082
ILMN_3230880	BEND7	MGC35247; FLJ40283		7.84963
ILMN_1684042	BET1	HBET1; DKFZp781C0425	-2.03464
ILMN_2234697	BEX1	HBEX2; HGR74-h; BEX2	-6.04236	-2.89306
ILMN_1702637	BEX1	HBEX2; HGR74-h; BEX2		4.50834
ILMN_2181892	BEX2	BEX1; DJ79P11.1		10.8676
ILMN_2351638	BEX4	BEXL1; BEX4; FLJ10097		23.1619
ILMN_1806473	BEX5	BEX5; MGC126446; NGFRAP1L1; MGC104434	-2.47473	3.29198
ILMN_1804798	BEXL1			16.5344
ILMN_1712608	BFSP1	FILENSIN; CP94; CP115; LIFL-H		5.3865
ILMN_1755818	BGLAP	BGP; PMF1		-4.18728
ILMN_1673590	BHLHA15	MIST1	-3.46826
ILMN_1708131	BHLHB9	p60TRP; KIAA1701		6.94123
ILMN_2362034	BICD1	BICD	3.94875
ILMN_1770505	BIK	NBK; BIP1; BP4		-10.864
ILMN_1674160	BIN1	MGC10367; AMPH2; DKFZp547F068; SH3P9; AMPHL		2.8324
ILMN_1708485	BIN3	MGC14978		-4.11274
ILMN_1776181	BIRC3	RNF49; MALT2; MIHC; HAIP1; API2; HIAP1; AIP1; CIAP2	-6.55774
ILMN_2405684	BIRC3	RNF49; MALT2; API2; HIAP1; AIP1; MIHC; HAIP1; CIAP2	-2.32369
ILMN_1803124	BIRC5	API4; EPR-1	-4.10277	2.1398
ILMN_1801605	BIRC6	FLJ13726; KIAA1289; BRUCE; APOLLON; FLJ13786		2.48103
ILMN_1805826	BIVM	MGC133326		3.50834
ILMN_2214098	BIVM	MGC133326	-2.06426	4.26053
ILMN_1709484	BLM	MGC131620; MGC131618; MGC126616; RECQL2; BS; RECQ2; RECQL3		3.36768
ILMN_1760530	BLOC1S2	RP11-316M21.4; FLJ30135; MGC10120; BLOS2		-2.1191
ILMN_1679782	BLOC1S2	RP11-316M21.4; FLJ30135; MGC10120; BLOS2	-2.18911
ILMN_1691436	BLVRA	BVRA; BLVR		3.00315
ILMN_1800412	BMP1	PCOLC; FLJ44432; TLD; PCP		-4.0001
ILMN_1758542	BMP1	PCOLC; TLD		-2.42664
ILMN_1722718	BMP2	BMP2A		-4.30978
ILMN_1814200	BMP2K	DKFZp434P0116; DKFZp434K0614; BIKE; HRIHFB2017		3.24205
ILMN_2299045	BMP2K	DKFZp434P0116; BIKE; DKFZp434K0614; HRIHFB2017		4.83449
ILMN_1740900	BMP4	BMP2B1; BMP2B; ZYME		4.37715
ILMN_1660552	BMP5	MGC34244		3.10074
ILMN_1747650	BMP6	VGR1; VGR	7.60244	13.8982
ILMN_1741566	BMP7	OP-1	-2.32621	112.494
ILMN_2123415	BMP8B	BMP8; MGC131757; OP2		2.1707
ILMN_3307916	BMPER			4.48504
ILMN_2095577	BMPR1A	CD292; ALK3; ACVRLK3		-2.26808
ILMN_1706957	BMPR1A	CD292; ALK3; ACVRLK3		-2.04772
ILMN_1796138	BMX	PSCTK2; PSCTK3; ETK	8.12953
ILMN_2045419	BNIP3L	BNIP3a; NIX		-2.21515
ILMN_1699989	BNIPL	BNIPL1; BNIPL-2; BNIPL2; BNIP-S; PP753; BNIPL-1		-2.86903
ILMN_1689172	BOAT		-2.26482	2.63315
ILMN_1810680	BOLA2	BOLA2A; My016		2.11173
ILMN_2343010	BOLA3			2.15627
ILMN_1715583	BOP1	KIAA0124		-2.16346
ILMN_1688381	BPTF	FAC1; FALZ; NURF301	2.68151	3.21257
ILMN_1655210	BPY2	VCY2; VCY2A; BPY2A	-3.80848
ILMN_1652472	BRAF	B-raf 1; MGC138284; BRAF1; MGC126806; RAFB1		-8.60752
ILMN_1738027	BRCA1	RNF53; BRCAI; PSCP; BRCC1; IRIS		3.63234
ILMN_2311089	BRCA1	RNF53; BRCAI; PSCP; BRCC1; IRIS		4.33247
ILMN_1785635	BRD3	KIAA0043; RING3L; ORFX	2.33135
ILMN_1701711	BRD8	SMAP; p120; SMAP2	-2.02402
ILMN_1703686	BRF1	FLJ43034; TAF3C; TAFIII90; MGC105048; BRF; hBRF; TAF3B2; GTF3B; FLJ42674; TFIIIB90; TF3B90		-2.51389
ILMN_1665554	BRF2	TFIIIB50; FLJ11052; BRFU	2.30111
ILMN_1803570	BRI3BP	HCCR-2; BNAS1; KG19	2.01262	-2.34118
ILMN_1797693	BRI3BP	HCCR-2; BNAS1; KG19		-2.16238
ILMN_1775943	BRMS1L	BRMS1; MGC11296		3.4037
ILMN_2226324	BRP44L	CGI-129; dJ68L15.3		2.38904
ILMN_1666967	BRP44L	CGI-129; dJ68L15.3		2.45311
ILMN_2185845	BRSK1	KIAA1811; FLJ43009	-4.5182
ILMN_1708496	BRSK2	SAD1; PEN11B; FLJ41362; C11orf7; STK29		4.18615
ILMN_1761915	BRWD1	C21orf107; FLJ43918; N143; WDR9		-3.40495
ILMN_1805111	BRWD1	C21orf107; FLJ43918; WDR9; N143		2.28092
ILMN_1673518	BRWD1	C21orf107; FLJ43918; WDR9; N143		7.85024
ILMN_2086222	BRWD2	FLJ42531; DR11; DKFZp434L1715; WDR15; WDR11		-12.7241
ILMN_1774596	BSCL2	SPG17; MGC4694; HMN5; GNG3LG		-3.65788
ILMN_1778374	BSG	EMMPRIN; OK; TCSF; M6; 5F7; CD147		-2.69427
ILMN_1760246	BSN	ZNF231	2.10818	16.4304
ILMN_3247560	BSPRY	FLJ20150		-4.96539
ILMN_1723480	BST2	CD317	-3.6468	5.48233
ILMN_2411264	BTBD1	C15orf1; NS5ATP8		2.10721
ILMN_1705066	BTBD11	FLJ42845; FLJ33957		29.1034
ILMN_1707481	BTBD15	MGC57431; MGC60348; MGC88058; HSPC063; MGC26123		2.0701
ILMN_3238274	BTBD2		2.04416	3.28567
ILMN_1687743	BTBD7	DKFZp686N0544; FUP1; MGC48310		-2.28822
ILMN_1699728	BTD			-2.26367
ILMN_1770085	BTG2	PC3; TIS21; MGC126064; MGC126063	2.06793
ILMN_1698953	BTN1A1	BT; BTN	-2.38179
ILMN_2364852	BTN2A1	BK14H9.1; BTF1; FLJ36567; DJ3E1.1; BT2.1		2.37341
ILMN_1752758	BTN2A2	BTF2; BT2.2; FLJ41908		3.69234
ILMN_1802708	BTN3A1	BT3.1; CD277; MGC141880; BTF5		2.1408
ILMN_1676528	BTN3A2	BT3.3; BT3.2; BTF4	-3.2637	3.74121
ILMN_1700067	BTN3A2	BT3.3; BT3.2; BTF4	-3.22813
ILMN_2373831	BTN3A3	BTF3	-2.22034
ILMN_1689237	BVES	POPDC1; POP1; HBVES; MGC42413		2.81239
ILMN_1767556	C10ORF10	FIG; DEPP		2.30339
ILMN_2159300	C10ORF114	bA418C1.3	-4.26084	3.70917
ILMN_1680110	C10ORF116	APM2		-135.49
ILMN_1734010	C10ORF118	MGC118918; FLJ10188; FLJ35301		-3.20743
ILMN_1665508	C10ORF12	FLJ13022; DKFZP564P1916	2.19597
ILMN_1704785	C10ORF125	FLJ26016; MGC149258		2.08319
ILMN_3239861	C10ORF140	FLJ45187; DLN-1; DKFZp761J229		7.13577
ILMN_1658830	C10ORF26	MGC125648; FLJ20367; FLJ20154; OPAL1		-2.08108
ILMN_2375141	C10ORF4	FRA10AC1; F26C11.1-like	2.56834
ILMN_1660288	C10ORF41			4.1544
ILMN_1750338	C10ORF47	MGC35403	2.63286	2.01957
ILMN_1754538	C10ORF58	MGC4248		72.9802
ILMN_1718520	C10ORF59	FLJ11218	4.17895	2.11117
ILMN_1765232	C10ORF59	FLJ11218	6.29122
ILMN_1777591	C10ORF65	FLJ37472		5.98136
ILMN_1742473	C10ORF72	MGC44086; FLJ31737		3.87604
ILMN_3192411	C10ORF75			-6.23564
ILMN_3268880	C10ORF75			-5.28563
ILMN_2267365	C11ORF17	BCA3; AKIP1		-4.89213
ILMN_1653836	C11ORF41	MGC34830; G2; FLJ36988; C11orf69		6.34136
ILMN_1739345	C11ORF48	MGC2477		-2.03055
ILMN_1724532	C11ORF49	FLJ22210; MGC4707	2.13136	-2.88927
ILMN_2050790	C11ORF52	FLJ25219; MGC131888; MGC14839		-4.82956
ILMN_2213297	C11ORF54	PTD012	-2.03949
ILMN_1677080	C11ORF60	C11orf2; FLJ21827		3.69612
ILMN_1767103	C11ORF63	FLJ23554	2.57818
ILMN_2049693	C11ORF71	FLJ20010		5.64639
ILMN_1659017	C11ORF74	FLJ38678		3.51188
ILMN_1798270	C11ORF75	FN5		-2.57105
ILMN_1790637	C11ORF80	FLJ22531		-2.99716
ILMN_3240370	C11ORF83	MGC87549		-2.90299
ILMN_1795564	C11ORF84	DKFZp762N0114	2.06198
ILMN_2182850	C11ORF85	MGC126364	2.47709
ILMN_1808914	C11ORF85	MGC126364	3.2475
ILMN_3239232	C11ORF86		-3.28367
ILMN_1727178	C11ORF92		-3.51054	-12.4203
ILMN_1804611	C12ORF23	FLJ13959; MGC17943; FLJ11721		2.975
ILMN_2180371	C12ORF24	HSU79274		5.57269
ILMN_1745497	C12ORF26	FLJ22789		3.07265
ILMN_1772446	C12ORF34	FLJ14721		-5.51771
ILMN_1798957	C12ORF47			2.20933
ILMN_1727055	C12ORF48	FLJ20641	-3.13182
ILMN_1654429	C12ORF48	FLJ20641	-2.28874
ILMN_1791792	C12ORF5	TIGAR		4.66469
ILMN_2234710	C12ORF60	MGC47869	-2.83637
ILMN_2234709	C12ORF60	MGC47869	-2.03366
ILMN_1658477	C12ORF64	FLJ90579; MGC119410	2.96386
ILMN_1736995	C12ORF66			2.18315
ILMN_3241041	C12ORF73			2.07983
ILMN_2152429	C12ORF76	FLJ11385		4.33014
ILMN_1753265	C12ORF76	FLJ11385	2.048	4.77753
ILMN_1658494	C13ORF15	RGC-32; KIAA0564; bA157L14.2; MGC87338; RGC32		36.85
ILMN_2196550	C13ORF18	FLJ43762; FLJ21562		3.30067
ILMN_2391551	C13ORF23	FLJ23780; bA50D16.2; RP11-50D16.2; FLJ12661	-2.08958
ILMN_1660754	C13ORF25			6.12128
ILMN_1682774	C13ORF27		-2.2846
ILMN_1736816	C13ORF3	MGC4832; RAMA1	-2.76847	-3.22749
ILMN_3246728	C13ORF36	MGC33996		2.92438
ILMN_1755882	C13ORF7	FLJ13449	-2.1136
ILMN_1758093	C14ORF101	FLJ20392	2.47516
ILMN_1740165	C14ORF102	FLJ14051; FLJ10008	2.0406	3.54309
ILMN_2374076	C14ORF102	FLJ14051; FLJ10008		4.47486
ILMN_2055218	C14ORF115	FLJ10811	-2.08297
ILMN_1771629	C14ORF124	HCDI		2.5743
ILMN_2186858	C14ORF131	FLJ11132		2.42989
ILMN_1713744	C14ORF132	DKFZp761F2014	2.76103
ILMN_2193315	C14ORF143	DKFZp547I1415	4.33279
ILMN_1806825	C14ORF145	C14orf61		-2.25493
ILMN_1667374	C14ORF149	FLJ25436		3.13955
ILMN_2053281	C14ORF149	FLJ25436		3.72944
ILMN_1721106	C14ORF159	FLJ39975; C14orf160; FLJ20950		9.24521
ILMN_1775121	C14ORF162	PLPL	2.15087
ILMN_3187771	C14ORF167			2.46142
ILMN_1711543	C14ORF169	FLJ21802	-2.88229	-66.2426
ILMN_2393450	C14ORF173	DKFZp762A0214; FLJ22056; pp9484		222.285
ILMN_1698085	C14ORF21	KIAA2021		-3.51859
ILMN_1796377	C14ORF37	c14_5376		-4.24372
ILMN_2138745	C14ORF37	c14_5376		-3.30455
ILMN_1804396	C14ORF4	IRF2BPL; KIAA1865; EAP1		-2.46513
ILMN_1806456	C14ORF45	FLJ23189		-2.09928
ILMN_1657111	C14ORF78		10.0548	17.0039
ILMN_1653553	C14ORF80	MGC16771		-3.06155
ILMN_1737699	C15ORF20	PIF1		-3.41466
ILMN_1686373	C15ORF26	FLJ38615	-3.51211
ILMN_1808956	C15ORF27	FLJ30304; FLJ38190	2.60529	12.2563
ILMN_1686662	C15ORF28			-2.14506
ILMN_3268535	C15ORF34			-2.6327
ILMN_2189406	C15ORF38	MGC61550	3.58436	2.06673
ILMN_1771326	C15ORF44	DKFZP564O1664		2.40964
ILMN_1795524	C15ORF44	DKFZP564O1664		2.5514
ILMN_2268026	C15ORF44	DKFZP564O1664		2.57663
ILMN_1805410	C15ORF48	FLJ22645; MGC32925; NMES1; FOAP-11		5.29631
ILMN_1775330	C15ORF52	FLJ43339; DKFZp686N1468		2.94958
ILMN_1812249	C15ORF54	FLJ39531		-2.55638
ILMN_2141118	C15ORF59	MGC131524		2.10781
ILMN_3248556	C15ORF62		-3.2926
ILMN_2185427	C16ORF11			9.17897
ILMN_1733581	C16ORF35	CGTHBA		-2.86663
ILMN_1799100	C16ORF38		2.26934
ILMN_1687821	C16ORF45	FLJ32618	2.70601
ILMN_1717324	C16ORF52		-2.62835
ILMN_1783333	C16ORF61	DC13; 2310061C15Rik	-2.26376
ILMN_1729450	C16ORF62	FLJ21040; MGC16824; DKFZp313M0539; DKFZp434B0212		5.40787
ILMN_1658290	C16ORF68	FLJ12433; MGC2654		2.438
ILMN_1754241	C16ORF73	gs129; MGC35212		-2.51575
ILMN_1806149	C16ORF74	MGC17624		3.98911
ILMN_2137003	C16ORF78	MGC33367		-3.66106
ILMN_1697800	C16ORF86			3.28713
ILMN_2179726	C16ORF93	MGC104706		2.07173
ILMN_3234124	C17ORF101		2.04844
ILMN_1654013	C17ORF28	FLJ43526; DMC1		-25.6868
ILMN_1727078	C17ORF37	RDX12; MGC14832; XTP4; C35; ORB3		-3.10095
ILMN_1681252	C17ORF44	FLJ34790; MGC104931		-4.07145
ILMN_1808625	C17ORF51			2.53907
ILMN_2056687	C17ORF56	FLJ31528		-2.165
ILMN_1688997	C17ORF58	MGC138278		-2.02122
ILMN_1707292	C17ORF67		2.00193
ILMN_1810107	C17ORF74		-2.01918
ILMN_1762071	C17ORF80	FLJ20721; HLC-8; MIG3		2.38565
ILMN_1661351	C17ORF81	HSPC002; MSTP071; DERP6; MST071		3.36734
ILMN_2390310	C17ORF91	DKFZp686O06159; MGC14376; MGC149751		-7.09605
ILMN_3236709	C17ORF93		-2.90223	-51.6094
ILMN_1713803	C17ORF97			-2.87611
ILMN_1707137	C17ORF97			-2.788
ILMN_1671693	C18ORF10	L17; DKFZP586M1523; HsT3006; PGs2; HMFN0601; DKFZp586M1523		2.33993
ILMN_2207328	C18ORF10	L17; DKFZP586M1523; HsT3006; PGs2; HMFN0601; DKFZp586M1523	2.2803	3.87101
ILMN_3250914	C18ORF2			-4.93364
ILMN_3250066	C18ORF2		2.16214
ILMN_1805998	C18ORF21	PNAS-124; XTP13; HsT3108; PNAS-131; MGC131953		3.0617
ILMN_1746670	C18ORF26	FLJ39106	2.44615
ILMN_2196588	C18ORF32	FLJ23458		-2.8443
ILMN_1716006	C18ORF54	MGC33382		-2.18683
ILMN_1787844	C19ORF10	EUROIMAGE1875335; R33729_1; SF20; IL27; IL27w; IL25		-2.2979
ILMN_1664920	C19ORF12	DKFZP762D096; MGC10922		2.51226
ILMN_1718365	C19ORF12	DKFZP762D096; MGC10922	-2.7115	3.15106
ILMN_1703695	C19ORF12	DKFZP762D096; MGC10922		3.54816
ILMN_1785933	C19ORF18	MGC41906		-6.23421
ILMN_2199298	C19ORF20	GTRGEO22		2.02308
ILMN_1683905	C19ORF21	DKFZp686H18209	2.21426
ILMN_1808202	C19ORF22	MGC16353		-2.52034
ILMN_1780504	C19ORF26	MGC40084; DOS	3.46386	-2.01067
ILMN_2408796	C19ORF28	MGC20700; PP3501		-2.15684
ILMN_1730818	C19ORF30	PGSF1b; PGSF1a; PGSF1		2.61441
ILMN_1734346	C19ORF36	IMAGE:4215339	-5.87572
ILMN_2400546	C19ORF36	IMAGE:4215339	-4.46089
ILMN_1707943	C19ORF39	FLJ35119; MGC149562; MGC78620		2.95562
ILMN_1730945	C19ORF4	BSMAP	10.0833	5.04888
ILMN_1801697	C19ORF46	FLJ36445		-77.1904
ILMN_1772074	C19ORF51	FLJ40069; FLJ36139		13.6402
ILMN_1729546	C19ORF54	FLJ41131; MGC103014		7.65408
ILMN_1714419	C19ORF57	MGC11271; MGC149720		4.3543
ILMN_1786707	C19ORF63	INM02; HSM1; HSS1; MGC33203		-2.14332
ILMN_3253728	C19ORF64			3.46552
ILMN_3253728	C19ORF64		-2.48854
ILMN_1750400	C19ORF66	FLJ40743	2.5053
ILMN_1721628	C19ORF73			3.11395
ILMN_1756811	C1ORF103	RIF1; FLJ11269; RP11-96K19.1		2.52355
ILMN_2089656	C1ORF107	FLJ41680; MGC29875; DEF; DKFZp686E19106; FLJ12704; DJ434O14.5	2.66077
ILMN_1789140	C1ORF113	FLJ22938	2.72406
ILMN_1706483	C1ORF116	MGC4309; DKFZp666H2010; MGC2742; FLJ36507; SARG		-10.9066
ILMN_1676725	C1ORF116	MGC4309; DKFZp666H2010; MGC2742; FLJ36507; SARG	2.89184
ILMN_2073446	C1ORF116	MGC4309; DKFZp666H2010; MGC2742; FLJ36507; SARG	3.29119
ILMN_2371470	C1ORF124	DKFZP547N043; PRO4323; DDDL1880; dJ876B10.3; RP5-876B10.3		2.54535
ILMN_1655485	C1ORF124	DKFZP547N043; PRO4323; DDDL1880; dJ876B10.3; RP5-876B10.3		2.88238
ILMN_1759464	C1ORF124	DKFZP547N043; PRO4323; DDDL1880; dJ876B10.3; RP5-876B10.3		2.9443
ILMN_1805474	C1ORF131	DKFZp547B1713		2.41726
ILMN_3241665	C1ORF133			27.0172
ILMN_2076940	C1ORF149	Eaf6; CDABP0189; RP3-423B22.2; FLJ11730; NY-SAR-91	3.37396	-5.36902
ILMN_1809448	C1ORF157	MGC120332; MGC120330; FLJ40343; MGC120329		-3.92605
ILMN_1672811	C1ORF159	FLJ20584; FLJ36119; FLJ21143; RP11-465B22.4		-2.87782
ILMN_1754894	C1ORF162	MGC24133	-2.60732
ILMN_1676322	C1ORF172	RP11-344H11.3; FLJ34633		-27.3426
ILMN_1806963	C1ORF182	SSTK-IP; MGC26877; RP11-443G18.5		3.79282
ILMN_1734486	C1ORF19	sen15		2.47333
ILMN_1691299	C1ORF192			-2.15276
ILMN_1657683	C1ORF198	FLJ14525; FLJ16283; DKFZp667D152; MGC10710; FLJ38847	2.11862
ILMN_1670064	C1ORF210	MGC52423		-4.28635
ILMN_1693226	C1ORF212	FLJ90372; MGC138436		2.08618
ILMN_1719831	C1ORF213	FLJ90508		2.06355
ILMN_1659975	C1ORF216	FLJ38984		-3.41821
ILMN_1789436	C1ORF218	FLJ20054; DKFZp547O0715	-3.08791	-3.25547
ILMN_2193498	C1ORF25	MST070; bG120K12.3; MSTP070; MGC25112; MGC57134		4.04268
ILMN_1681741	C1ORF31			2.14689
ILMN_1793543	C1ORF51	FLJ25889		-22.1806
ILMN_1742611	C1ORF52	RP11-234D19.1; gm117; FLJ44982	-2.44499
ILMN_1661595	C1ORF53			2.00356
ILMN_1702231	C1ORF54	FLJ23221		8.55877
ILMN_1748291	C1ORF55	dJ671D7.1; FLJ35382; RP4-671D7.1		2.09401
ILMN_1682428	C1ORF59	MGC111091; RP11-256E16.2; FLJ30525		-449.019
ILMN_1759652	C1ORF61	CROC4; RP11-139I14.3; FLJ38303		3.82751
ILMN_2066088	C1ORF64	RP11-5P18.4; MGC24047	-2.52225
ILMN_1657144	C1ORF69	FLJ12734; FLJ13849		2.00178
ILMN_1670263	C1ORF71	MGC18089; FLJ32001; RP11-452J6.1		-3.35416
ILMN_1786470	C1ORF74	FLJ25078		2.04382
ILMN_3263575	C1ORF81		-2.88499
ILMN_1673544	C1ORF83	FLJ39169; RP4-758J24.3; FLJ32112		3.58432
ILMN_2097790	C1ORF86	FP7162; RP11-181G12.3; MGC120153; FLJ31031		-3.25777
ILMN_2064237	C1ORF88	FLJ23853; RP5-1125M8.4; MGC126550	2.62868
ILMN_1673752	C1ORF91	dJ622L5.7; FLJ90779; RP4-622L5.3; RP4-622L5; PRO1105; AASL548		2.93978
ILMN_2190266	C1ORF91	dJ622L5.7; FLJ90779; RP4-622L5.3; RP4-622L5; PRO1105; AASL548		3.36485
ILMN_3243682	C1ORF93	MGC26818; DKFZp547M123; RP3-395M20.10		-4.17192
ILMN_2047354	C1ORF97	MGC14801; FLJ27348; RP11-318L16.3; FLJ27347		2.20301
ILMN_1808769	C1ORF97	MGC14801; FLJ27348; RP11-318L16.3; FLJ27347		2.71699
ILMN_1737918	C1QA			-2.26059
ILMN_1716957	C1QL1	C1QRF; CRF		4.87079
ILMN_1808117	C1QL4	MGC131708		5.15815
ILMN_2380237	C1QTNF1	CTRP1; ZSIG37; GIP; FLJ90694		2.29315
ILMN_1729288	C1QTNF6	ZACRP6; CTRP6		3.77317
ILMN_1713038	C1QTNF9B	MGC117159	2.0461	-7.21012
ILMN_2082209	C20ORF100	dJ1108D11.2; MGC15880; GCX-1; dJ495O3.1	3.12575	11.4418
ILMN_1708016	C20ORF108	DKFZP434A1114; dJ1167H4.1; 5A3		2.01399
ILMN_1652219	C20ORF112	DKFZP566G1424; dJ1184F4.2	-3.10507
ILMN_1733904	C20ORF114	LPLUNC1; MGC14597	-2.73754
ILMN_1693004	C20ORF117	dJ132F21.1; KIAA0889; FLJ44670		-4.11589
ILMN_1727920	C20ORF117	KIAA0889; FLJ44670; dJ132F21.1	-2.66061
ILMN_1682863	C20ORF151	dJ908M14.3		-8.7156
ILMN_1718712	C20ORF177	dJ551D2.5	3.33898
ILMN_1689585	C20ORF194	MGC141683; MGC117480; DKFZp434N061		6.57412
ILMN_1793002	C20ORF196	FLJ25067; RP4-784N16.1		3.0983
ILMN_1780283	C20ORF201			4.52129
ILMN_1785644	C20ORF29	FLJ11168		2.50746
ILMN_1674394	C20ORF3	BSCv; APMAP		-2.34439
ILMN_2404539	C20ORF30	HSPC274; dJ1116H23.2.1		2.02146
ILMN_1751228	C20ORF46	FLJ11190		75.0087
ILMN_1740923	C20ORF54	bA371L19.1; MGC10698	-3.76556
ILMN_1782095	C20ORF55	bA371L19.3; MGC4675; F10; MGC2450		-2.81091
ILMN_2350607	C20ORF7	FLJ22324; bA526K24.2; dJ842G6.1; MGC90272	-2.02292
ILMN_1667790	C21ORF100			-7.39939
ILMN_1728403	C21ORF119	PRED84; MGC14136		2.24154
ILMN_1749424	C21ORF122			5.70742
ILMN_1777221	C21ORF51			2.44391
ILMN_1716838	C21ORF56	DKFZp434N0650; MGC99490		2.61013
ILMN_1656297	C21ORF57	FLJ46907	2.33962
ILMN_2411127	C21ORF57	FLJ46907	2.37918
ILMN_1763401	C21ORF58		2.12712
ILMN_1695959	C21ORF63	PRED34; B19; SUE21; B18; C21orf64		-8.24454
ILMN_1808602	C21ORF67	PRED54; MGC149387; MGC149386		3.04254
ILMN_1772575	C21ORF69	PRED54; MGC120187; MGC120186; MGC120189	2.2419	3.5391
ILMN_3246107	C21ORF71			2.74181
ILMN_1793572	C21ORF81		2.85889
ILMN_1721338	C22ORF23	FLJ32787; dJ1039K5.6; EVG1		9.59405
ILMN_3196690	C22ORF27			3.30426
ILMN_1759595	C22ORF29	FLJ21125		3.13014
ILMN_1804884	C22ORF39	MGC74441		7.70116
ILMN_1652512	C2CD2	TMEM24L; DKFZp686O198; C21orf25; MGC71445; DKFZP586F0422; C21orf258		-116.837
ILMN_2384513	C2CD2	TMEM24L; DKFZp686O198; C21orf25; MGC71445; DKFZP586F0422; C21orf258		-58.8992
ILMN_2073520	C2ORF21	FLJ33496	-2.13221
ILMN_1795419	C2ORF24	CGI-57		-2.79122
ILMN_1684726	C2ORF27A	MGC138394	6.43737
ILMN_2182148	C2ORF32	DKFZp566K1924		12.1738
ILMN_1804597	C2ORF37	FLJ13096; DKFZp781C2086	-2.71751
ILMN_1660275	C2ORF43	FLJ21820		3.38086
ILMN_1730631	C2ORF44	FLJ21945; PP384		3.5677
ILMN_1720833	C2ORF48	FLJ25102		3.39074
ILMN_1805148	C2ORF63	FLJ31438	-2.45889
ILMN_1683065	C2ORF64	6330578E17Rik; MGC52110		2.65396
ILMN_3247681	C2ORF68			5.37866
ILMN_2229940	C2ORF7	PAP21; MGC13004		-2.06379
ILMN_1692707	C2ORF79			2.00542
ILMN_1774265	C2ORF82	MGC163181; MGC163179		2.21012
ILMN_1761882	C3ORF14	HT021		2.6414
ILMN_2224486	C3ORF14	HT021		2.97535
ILMN_1688372	C3ORF17	DKFZP434F2021		-4.31043
ILMN_1754423	C3ORF23	MGC119533; MGC119530; DKFZp313N0621; FLJ41686; MGC119531; MGC119532		2.24034
ILMN_1665217	C3ORF34	MGC14126	-2.49166
ILMN_2184612	C3ORF52	FLJ23186; TTMP		6.1465
ILMN_1690454	C3ORF54	MGC20416		-2.08472
ILMN_1691557	C3ORF60	E3-3; 2P1; MGC10527; DKFZP564J0123		3.61935
ILMN_1679339	C3ORF62	FLJ43654; MGC62079; MGC61663; MGC23381		-2.05823
ILMN_1661409	C3ORF63	KIAA1105; RAP140; DKFZp686C2456; se89-1		3.74112
ILMN_2135339	C3ORF70			2.57743
ILMN_1660519	C3ORF70			5.56591
ILMN_1694470	C3ORF72			-4.88267
ILMN_3241169	C3ORF75	FLJ20211		2.1638
ILMN_1708382	C3ORF75	FLJ20211		2.4784
ILMN_1724990	C3ORF75	FLJ20211		2.5112
ILMN_1761941	C4ORF18	AD021; DKFZp434L142; AD036; FLJ38155	-3.757
ILMN_1798129	C4ORF23	FLJ12891; FLJ35725		-2.02519
ILMN_1704637	C4ORF23	FLJ12891; FLJ35725	3.13709
ILMN_1761963	C4ORF29	FLJ21106; MGC149228; MGC149227		-2.51541
ILMN_1689176	C4ORF31	FLJ23191		6.56895
ILMN_1812701	C4ORF33	FLJ33703		4.94613
ILMN_2224907	C4ORF34	FLJ13289		-2.33979
ILMN_1666827	C4ORF41	FLJ12716		-2.06339
ILMN_3239531	C4ORF48			-2.38744
ILMN_3236160	C4ORF49	MGC125827; MGC125828		32.4292
ILMN_2072101	C4ORF49	MGC125827; MGC125828		44.4912
ILMN_1746819	C5	CPAMD4; FLJ17816; MGC142298; FLJ17822		2.28334
ILMN_1680738	C5ORF13	PTZ17; D4S114; PRO1873; P311		-2.63002
ILMN_1695917	C5ORF15	HTGN29; KCT2		3.7038
ILMN_1743939	C5ORF24	FLJ37562		2.79132
ILMN_1763326	C5ORF25	MGC33586; MGC90345; FLJ44216; MGC40402		46.9037
ILMN_1761566	C5ORF32	ORF1-FL49		3.4908
ILMN_1698770	C5ORF33	MGC43298; FLJ30596		-2.42501
ILMN_1662184	C5ORF34	MGC46448; FLJ32363		2.1873
ILMN_2195821	C5ORF41	DKFZp686G2059; DKFZp313F2319		2.78902
ILMN_1776788	C5ORF41	DKFZp686G2059; DKFZp313F2319		5.02814
ILMN_2232494	C5ORF42	DKFZp686K02105; FLJ13231; FLJ21126		2.17091
ILMN_1726930	C5ORF44	MGC48585; FLJ26957		2.18127
ILMN_1699170	C5ORF45	MGC78537; MGC65027; DKFZp686L2452		2.45141
ILMN_1718866	C5ORF46		3.3626
ILMN_1727553	C5ORF54			2.0636
ILMN_2380588	C6ORF108	RCL; RP3-330M21.3; dJ330M21.3		2.97287
ILMN_1692160	C6ORF114	RP11-501I19.1; ADG-90; FLJ20330	-3.69723
ILMN_1720858	C6ORF115	HSPC280; PRO2013		2.31825
ILMN_1794829	C6ORF117	RP11-51G5.2		5.29614
ILMN_1715708	C6ORF12		-3.75972
ILMN_1717295	C6ORF122	dJ266L20.5; FLJ31451	3.21415
ILMN_3242186	C6ORF124	HGC6.4; dJ431P23.3	4.4573	3.7197
ILMN_2054121	C6ORF126	dJ510O8.5; UNQ3045		22.722
ILMN_3252665	C6ORF132		2.49206	-10.9849
ILMN_1691668	C6ORF154	FLJ44836; MGC131686; dJ337H4.2	-2.02967
ILMN_1653794	C6ORF160			2.32881
ILMN_1771746	C6ORF165	FLJ25974; dJ382I10.1	2.05119
ILMN_1805695	C6ORF170	bA301B7.2; FLJ30899; C6orf171; FLJ34235; bA57L9.1; dJ310J6.1		3.00091
ILMN_1669831	C6ORF192	dJ55C23.6		5.7245
ILMN_2270100	C6ORF204	MGC131785; RP11-57K17.2; bA57K17.2; NY-BR-15		3.3337
ILMN_1793559	C6ORF204	MGC131785; RP11-57K17.2; bA57K17.2; NY-BR-15		4.36148
ILMN_1798108	C6ORF211	FLJ12910; DKFZp566I174		2.02634
ILMN_1665824	C6ORF218	MGC40222	2.33916
ILMN_3248941	C6ORF225	DKFZp586F0922		2.13947
ILMN_2285708	C6ORF48	G8; D6S57		-6.31158
ILMN_1766446	C6ORF48	G8; D6S57	2.09639	-2.91842
ILMN_2391765	C6ORF48	G8; D6S57		-2.15813
ILMN_1766219	C6ORF54	HGC6.1.1		-95.8471
ILMN_1680867	C6ORF61			2.85734
ILMN_2205350	C6ORF66	bA22L21.1; HRPAP20; My013; HSPC125		2.02027
ILMN_1712616	C6ORF81	FLJ25390	-2.91377
ILMN_1705116	C6ORF85	DKFZP434F011; FLJ22174		-2.97763
ILMN_1763011	C7ORF10	FLJ11808; ORF19; DERP13		7.20955
ILMN_1713729	C7ORF20			-2.48143
ILMN_1751143	C7ORF23	MM-TRAG; MGC4175	-3.94757	3.19454
ILMN_2246083	C7ORF28B	H_NH0577018.2; MGC19819; DKFZP586I1023		-20.4326
ILMN_3235912	C7ORF38	FLJ36794; DKFZp727G131	2.46773	2.34761
ILMN_1672605	C7ORF41	FLJ25903; Ells1	2.32984
ILMN_2081335	C7ORF44	FLJ10803		3.19466
ILMN_1674498	C7ORF46	FLJ45875; DKFZp686F0810; MGC72075		-3.19749
ILMN_1740903	C7ORF49	FLJ22450; MGC5242; FLJ27285		2.68458
ILMN_1804895	C7ORF53	FLJ39575; MGC161427; MGC42850; MGC163440		-2.14513
ILMN_1655961	C7ORF54	NSG-X; NAG8; MGC138346		-5.36775
ILMN_3238680	C7ORF55			2.41411
ILMN_1779751	C7ORF55	HSPC268		2.72461
ILMN_1790211	C7ORF57		-3.80287
ILMN_1790315	C7ORF63		2.26207
ILMN_1687213	C8ORF13	DKFZp761G151; MGC120651; MGC120650; D8S265; MGC120649		6.37508
ILMN_1652888	C8ORF30A	FLJ40907	2.72432
ILMN_1812841	C8ORF34	vest-1; DKFZp547E186; VEST1; FLJ36872	2.1606	2.24217
ILMN_1727618	C8ORF38	MGC40214		-2.10995
ILMN_1656369	C8ORF4	MGC22806; TC1; TC-1; hTC-1		-38.3061
ILMN_1679241	C8ORF42	INM01		-21.2297
ILMN_1792242	C8ORF44	FLJ11267	3.79745	2.77504
ILMN_2135709	C8ORF47	FLJ39553		6.89228
ILMN_1688772	C8ORF51	MGC3113		2.17871
ILMN_1705085	C8ORF77		2.53068
ILMN_3243899	C8ORF83	FLJ40637; DKFZp779L1068		-3.16859
ILMN_1721513	C8ORFK29			-4.84123
ILMN_1792663	C8ORFK29			-2.62732
ILMN_3251418	C9ORF100	RP11-331F9.7; FLJ14642; MGC44886		2.03696
ILMN_1667405	C9ORF100	RP11-331F9.7; FLJ14642; MGC44886		2.21102
ILMN_1791306	C9ORF103	bA522I20.2		2.39715
ILMN_3307818	C9ORF106	bA65J3.5	-3.77834
ILMN_2329569	C9ORF116	pierce 1; RP11-426A6.4; FLJ13945; MGC29761		4.72495
ILMN_1723709	C9ORF116	pierce 1; RP11-426A6.4; FLJ13945; MGC29761		13.2872
ILMN_1809323	C9ORF125	MGC12992		11.5751
ILMN_1722387	C9ORF126	MGC120528; FLJ36664; MGC120526; MGC120525		-2.21275
ILMN_1708029	C9ORF127	NGX6; RP11-112J3.10; NAG-5; MGC120460		3.29437
ILMN_1702197	C9ORF140			-4.02812
ILMN_3251592	C9ORF140			-3.71926
ILMN_1700028	C9ORF156	NAP1; RP11-23B15.3; HSPC219		2.35283
ILMN_1813641	C9ORF167	FLJ20245; RP13-122B23.4		-2.5448
ILMN_1814106	C9ORF169			-3.39056
ILMN_1717229	C9ORF21			3.60248
ILMN_2391345	C9ORF23	MGC29635; bA296L22.5		3.00319
ILMN_1683175	C9ORF23	MGC29635; bA296L22.5		3.36169
ILMN_1766793	C9ORF23	MGC29635; bA296L22.5		5.19191
ILMN_1799320	C9ORF37			5.3562
ILMN_1711799	C9ORF40	FLJ10110; FLJ25795	-2.0246	8.24913
ILMN_1780460	C9ORF41	FLJ25795		2.33337
ILMN_1796499	C9ORF43	MGC17358	3.10244
ILMN_1719998	C9ORF45			-2.08157
ILMN_1794672	C9ORF47	FLJ37523; C9orf108; bA791O21.3	-3.45305
ILMN_2179717	C9ORF61	MGC142243; RP11-548B3.1; X123; MGC142245		3.39167
ILMN_1777318	C9ORF64	MGC10999; RP11-575L7.5		37.9231
ILMN_1717248	C9ORF66	RP11-59O6.1; FLJ31158		5.53081
ILMN_3244065	C9ORF69	bA83N9.1		2.03104
ILMN_1755222	C9ORF82	RP11-337A23.1; FLJ13657		3.0545
ILMN_1813837	C9ORF9		2.32969
ILMN_1764188	C9ORF93	DKFZp686P12113; FLJ46740; bA536D16.1; FLJ39267; MGC50805; bA778P13.1	2.20809	-4.74114
ILMN_1674650	C9ORF95	NRK1; bA235O14.2; RP11-235O14.2; FLJ20559		2.18358
ILMN_1652431	CA1	Car1	-22.6721
ILMN_1665856	CA10	CARPX; HUCEP-15; CA-RPX		-16.1706
ILMN_1743219	CA11	CARP2; CA-RP XI		2.83171
ILMN_2382942	CA12	CAXII; FLJ20151; HsT18816	-4.99035
ILMN_1720998	CA12	FLJ20151; CAXII; HsT18816	-3.05958
ILMN_1802414	CA13	MGC59868; CAXIII; FLJ37995	-15.3927
ILMN_1662795	CA2	Car2; CA-II; CAII; CA II		114.137
ILMN_2199439	CA2	Car2; CA-II; CAII; CA II		126.216
ILMN_1695157	CA4	Car4; CAIV; RP17	-2.40795
ILMN_1672807	CA5B	MGC39962; CA-VB	-2.11349	2.95966
ILMN_1696615	CA8	CALS; MGC99509; CA-VIII; CARP; MGC120502		-3.35913
ILMN_1783598	CAB39L	bA103J18.3; RP11-103J18.3; MO2L; FLJ12577		-22.9821
ILMN_1660815	CAB39L	bA103J18.3; RP11-103J18.3; MO2L; FLJ12577	-2.73017	-16.8146
ILMN_1730529	CAB39L	bA103J18.3; RP11-103J18.3; MO2L; FLJ12577	-2.91003	-4.72985
ILMN_1814044	CABIN1	KIAA0330; CAIN		2.63504
ILMN_1653001	CABLES1	FLJ35924; HsT2563		2.54049
ILMN_1762407	CABLES2	C20orf150; ik3-2; dJ908M14.2	2.30524
ILMN_1754078	CABP7	MGC57793		2.23549
ILMN_2412139	CABYR	MGC9117; FSP-2; CBP86		2.38742
ILMN_1738854	CACHD1	KIAA1573; RP4-655E10.1		2.39359
ILMN_2397188	CACNA1H	CACNA1HB; FLJ90484; Cav3.2		6.09982
ILMN_1671263	CACNA1H	CACNA1HB; FLJ90484; Cav3.2		25.4351
ILMN_1667980	CACNA1S	CCHL1A3; CACNL1A3; hypoPP; MHS5; HOKPP	-3.26779
ILMN_1711049	CACNA2D2	gene 26; KIAA0558; LUAC11.1; CACNA2D	2.24836	4.37872
ILMN_1754076	CACNA2D3	HSA272268		5.18697
ILMN_2406106	CACNB2	CACNLB2; FLJ23743; MYSB		2.09688
ILMN_2195482	CACNB3	CACNLB3		-4.53329
ILMN_1673503	CACNB4	EA5; CACNLB4; CAB4; EJM		2.20645
ILMN_1724306	CACNG1	CACNLG	-2.24925	2.05849
ILMN_1702149	CACNG4	MGC24983; MGC11138	3.98598
ILMN_1779043	CACNG6			3.56831
ILMN_1776079	CACNG8		4.08182
ILMN_1680132	CADM1	sgIGSF; Necl-2; IGSF4; MGC149785; DKFZp686F1789; TSLC1; synCAM1; RA175; SYNCAM; IGSF4A; sTSLC-1; BL2; MGC51880; ST17; NECL2	12.6712	5.15063
ILMN_1812096	CADM4	Necl-4; TSLL2; IGSF4C; synCAM4		-3.52076
ILMN_1807034	CALCA	CGRP-I; KC; CT; CGRP1; CGRP; CALC1; MGC126648	-6.48532
ILMN_2109371	CALCB	CGRP-II; FLJ30166; CGRP2; CALC2		3.73681
ILMN_1717990	CALD1	L-CAD; CDM; MGC21352; NAG22; H-CAD		2.18089
ILMN_2324002	CALD1	L-CAD; CDM; MGC21352; NAG22; H-CAD		4.68443
ILMN_1730487	CALD1	L-CAD; CDM; MGC21352; NAG22; H-CAD		5.12327
ILMN_1766200	CALHM2			-2.03006
ILMN_1778242	CALM1	PHKD; CALML2; CAMI; DD132		-2.04372
ILMN_1749118	CALML5	CLSP		-170.409
ILMN_1761693	CALN1			-14.2396
ILMN_1736256	CALR	FLJ26680; cC1qR; RO; SSA		-3.45731
ILMN_2140990	CAMK1	MGC120318; CAMKI; MGC120317		2.15915
ILMN_1705477	CAMK1D	CKLiK; CaMKID; CaM-K1	3.51339
ILMN_1663397	CAMK2B	CAM2; MGC29528; CAMKB; CAMK2		3.07688
ILMN_2376194	CAMK2B	CAMKB; CAM2; MGC29528; CAMK2		9.88723
ILMN_1683415	CAMK2D	MGC44911; CAMKD	-2.03576	2.08807
ILMN_2319544	CAMK2D	MGC44911; CAMKD	-2.35143	3.403
ILMN_1794863	CAMK2N1	ICAP-1alpha; MGC22256; PRO1489; RP11-401M16.1		-24.3166
ILMN_1660633	CAMK2N2	CAM-KIIN	-4.54386
ILMN_1667381	CAMKV	VACAMKL; MGC8407; 1G5		36.3937
ILMN_1714599	CAMLG	CAML; MGC163197		2.37218
ILMN_1661940	CAMTA1	KIAA0833	2.11265	4.34078
ILMN_2073592	CAND2	Tp120b; KIAA0667; TIP120B		75.2111
ILMN_1664012	CANT1	SHAPY; SCAN-1		-2.06283
ILMN_1762825	CANX	P90; IP90; FLJ26570; CNX		-2.49343
ILMN_2401057	CANX	P90; IP90; FLJ26570; CNX		-2.01648
ILMN_1797604	CAP1	CAP1-PEN; CAP		-2.03458
ILMN_1691237	CAP2			31.573
ILMN_1705261	CAPN1	CANPL1; CANP; muCL; muCANP		2.52087
ILMN_1787514	CAPN12	MGC20576	2.038
ILMN_1716057	CAPN2	mCANP; FLJ39928; CANPml; CANPL2	-3.20063
ILMN_1737089	CAPN5	HTRA3; FLJ46245; nCL-3	2.67732	-9.8747
ILMN_3243831	CAPN6	CANPX; CalpM; DJ914P14.1; CAPNX		-2.13443
ILMN_1655418	CAPNS1	CANP; CALPAIN4; CDPS; 30K; CANPS; CAPN4		-2.83158
ILMN_2393254	CAPNS1	CANP; CALPAIN4; CDPS; 30K; CANPS; CAPN4		-2.59068
ILMN_1680722	CAPZA1	CAPPA1; CAPZ; CAZ1	2.67691
ILMN_1798980	CAPZB	CAPB; MGC104401; MGC129749; MGC129750; CAPPB; CAPZ		-2.77252
ILMN_1743714	CARD10	CARMA3; BIMP1; MGC142219		16.6894
ILMN_1779854	CARD6	CINCIN1		2.29873
ILMN_2192281	CARD8	NDPP1; CARDINAL; TUCAN; KIAA0955; MGC57162; DKFZp779L0366; DACAR		7.63925
ILMN_1712532	CARD9	hCARD9	-2.2115	-3.84696
ILMN_1765222	CARS2	DKFZp686G08243; DKFZp667A2315; FLJ12118	-2.0131
ILMN_1724540	CART1			37.8977
ILMN_3306944	CASC2		3.04178
ILMN_2325574	CASC4	MGC74708; H63; DKFZp459F1927		-2.07002
ILMN_2296057	CASP2	NEDD2; ICH1; ICH-1L/1S; CASP-2; ICH-1L		39.9759
ILMN_1736568	CASP2	NEDD2; ICH1; ICH-1L/1S; CASP-2; ICH-1L		60.52
ILMN_2410540	CASP2	NEDD2; ICH1; ICH-1L/1S; CASP-2; ICH-1L		817.339
ILMN_1678454	CASP4	TX; Mih1/TX; ICH-2; ICE(rel)II; ICEREL-II		-50.8871
ILMN_1659350	CASP6	MCH2		-3.58999
ILMN_2367113	CASP6	MCH2		-3.48867
ILMN_1694877	CASP6	MCH2		-2.60398
ILMN_2362974	CASP7	ICE-LAP3; CMH-1; MCH3		-3.83701
ILMN_2377733	CASP8	MGC78473; MACH; MCH5; ALPS2B; FLICE; CAP4		3.17306
ILMN_1673757	CASP8	MGC78473; MACH; MCH5; ALPS2B; FLICE; CAP4		11.7313
ILMN_2256953	CASZ1	ZNF693; SRG; CST; cst; dJ734G22.1; FLJ12223; RP4-734G22.2; FLJ20321		-22.6322
ILMN_1655191	CASZ1	dJ734G22.1; FLJ12223; ZNF693; SRG; CST; cst; RP4-734G22.2; FLJ20321		-2.9861
ILMN_1651705	CAT	MGC138424; MGC138422		-2.89291
ILMN_2151739	CAT	MGC138424; MGC138422		-2.30429
ILMN_1687583	CAV1	CAV; VIP21; MSTP085		3.07592
ILMN_2149226	CAV1	CAV; VIP21; MSTP085		39.9945
ILMN_1658835	CAV2	CAV; MGC12294		18.3598
ILMN_1735220	CAV2	CAV; MGC12294		23.1954
ILMN_2331062	CBFA2T2	ZMYND3; DKFZp313F2116; MTGR1; EHT		-2.18091
ILMN_1685580	CBLB	DKFZp779F1443; FLJ41152; DKFZp779A0729; FLJ36865; RNF56; Nbla00127; DKFZp686J10223		-2.419
ILMN_1712461	CBLN1			4.39695
ILMN_1796069	CBLN2		-38.619	-142.942
ILMN_1652237	CBR3	hCBR3		-5.33725
ILMN_1770244	CBX1	M31; HP1Hs-beta; CBX; HP1-BETA; MOD1		-2.19835
ILMN_1774086	CBX3	HP1-GAMMA; HP1Hs-gamma; HECH		-2.08154
ILMN_1724145	CBX4	NBP16; PC2; hPC2		-2.18119
ILMN_1657361	CBX7			-2.53486
ILMN_2399571	CBY1	PGEA1; arb1; HS508I15A; PIGEA14; C22orf2; CBY; PIGEA-14		2.33114
ILMN_1678484	CBY1	PGEA1; arb1; HS508I15A; PIGEA14; C22orf2; CBY; PIGEA-14		2.50434
ILMN_1690291	CC2D1B	RP11-155O18.2; KIAA1836		2.80968
ILMN_2406586	CC2D2A	KIAA1345	2.00108	2.60749
ILMN_1764096	CCBL1	GTK; MGC29624; KATI		2.75814
ILMN_1796762	CCDC102A	MGC13119; MGC10992		5.10409
ILMN_1791905	CCDC103	FLJ13094; FLJ34211		2.24198
ILMN_2103014	CCDC104	MGC15407	-2.58031
ILMN_1682567	CCDC106	ZNF581; HSU79303		147.223
ILMN_1709630	CCDC107	MGC31967; RP11-331F9.6		-2.7356
ILMN_1672759	CCDC109A	FLJ46135; C10orf42		-2.42494
ILMN_1809889	CCDC117	FLJ33814; dJ366L4.1	-2.00297
ILMN_1679971	CCDC123	FLJ14640		-3.04864
ILMN_1706935	CCDC136	MGC176632; DKFZP434G156; MGC129657; NAG6	3.30502
ILMN_1767260	CCDC138	FLJ32745		2.09384
ILMN_1742032	CCDC144A	MGC164650; MGC39818; FLJ43983; KIAA0565		-2.69306
ILMN_2235602	CCDC150	MGC72171; FLJ38811; DKFZp434P055; FLJ10202		2.75669
ILMN_3246065	CCDC151	FLJ31801	-5.33083	5.7653
ILMN_2077406	CCDC18	dJ717I23.1; NY-SAR-41; RP4-717I23.1		2.24737
ILMN_1804953	CCDC18	dJ717I23.1; NY-SAR-41; RP4-717I23.1		2.40189
ILMN_3245143	CCDC19	RP11-190A12.6; NESG1		-2.28513
ILMN_1781234	CCDC22	JM1; CXorf37		5.4679
ILMN_1789266	CCDC25	FLJ10853		-2.43998
ILMN_1798659	CCDC28A	C6orf80; CCRL1AP; MGC131913; DKFZp586D0623		3.58251
ILMN_1671295	CCDC3	FLJ20925; DKFZP761F241; RP11-347I22.1	5.41243	10.3306
ILMN_1744621	CCDC35			-2.39181
ILMN_1722863	CCDC36	FLJ25320	2.08642
ILMN_2235086	CCDC4	FLJ35632; FLJ43965	8.76389	4.94336
ILMN_1799113	CCDC41	NY-REN-58; MGC149726	-2.27099	3.56331
ILMN_2369756	CCDC46	FLJ39610; MGC33887		4.1796
ILMN_2273331	CCDC46	FLJ39610; MGC33887		5.10012
ILMN_1804522	CCDC47	MSTP041; GK001		-3.34012
ILMN_1720233	CCDC49	DKFZp779M0968; FLJ20291	-2.0219	-2.28505
ILMN_1745904	CCDC6	TST1; TPC; PTC; H4; D10S170; FLJ32286		-2.15377
ILMN_2210298	CCDC61			2.11257
ILMN_1663370	CCDC62	aaa; FLJ25432; TSP-NY; FLJ40344		-3.35878
ILMN_3235171	CCDC64B	MGC158069		-4.2443
ILMN_1683533	CCDC66	DKFZp686C0433		2.38072
ILMN_1657680	CCDC69	DKFZP434C171; FLJ13705		-2.07239
ILMN_1678086	CCDC74A	FLJ40345	3.81088
ILMN_3251383	CCDC74B	DKFZp434E2321	3.24383
ILMN_2101375	CCDC77	MGC13183		5.07492
ILMN_1811397	CCDC78	LA16c-444G9.2; C16orf25; JFP10; FLJ34512	-3.2979
ILMN_1760314	CCDC8	DKFZP564K0322		9.23128
ILMN_1669982	CCDC85A	KIAA1912	-18.6349
ILMN_1811050	CCDC88A	GRDN; HkRP1; KIAA1212; GIV; APE; DKFZp686D0630		7.29294
ILMN_3248352	CCDC88C	DAPLE; FLJ00354; HkRP2; KIAA1509		-5.81632
ILMN_1695972	CCDC89	FLJ38159		6.54247
ILMN_1801600	CCDC97	FLJ40267; MGC20255	2.08789
ILMN_1695357	CCDC99	FLJ20364		2.64333
ILMN_1712943	CCK	MGC117187	-2.11801
ILMN_2113606	CCL27	SCYA27; ILC; CTAK; PESKY; ESKINE; ALP; CTACK		-2.14987
ILMN_2098126	CCL5	TCP228; SISd; MGC17164; SCYA5; RANTES; D17S136E		-2.17761
ILMN_1772964	CCL8	HC14; MCP2; SCYA10; SCYA8; MCP-2	-4.1134
ILMN_1692271	CCM2	MGC4067; MGC4607; C7orf22; PP10187; MGC74868		-2.35298
ILMN_1784352	CCM2	MGC74868; MGC4067; MGC4607; C7orf22; PP10187		-2.28259
ILMN_1688480	CCND1	PRAD1; D11S287E; BCL1; U21B31		-4.45912
ILMN_1667081	CCND2	KIAK0002; MGC102758		51.7944
ILMN_2067656	CCND2	KIAK0002; MGC102758		404.879
ILMN_2412384	CCNE2	CYCE2		-2.36697
ILMN_1694491	CCNG1	CCNG		5.68498
ILMN_1747244	CCNG2			-2.17516
ILMN_2187830	CCNH	p34; CAK; p37		2.46433
ILMN_1742250	CCNH	p34; CAK; p37		2.54173
ILMN_1683129	CCNL1	ania-6a; PRO1073; BM-001	2.08882
ILMN_1676631	CCNO	UDG2; UNG2; CCNU; FLJ22422	3.23897	-2.05543
ILMN_1708991	CCNY	CBCP1; CFP1; C10orf9		-4.15685
ILMN_1669062	CCR2	CKR2A; MCP-1-R; CCR2B; CC-CKR-2; CMKBR2; CCR2A; CD192; CKR2; CKR2B		-2.11371
ILMN_1689378	CCRN4L	CCR4L; MGC142060; MGC142054; MGC4120817; MGC78549; NOC		3.0702
ILMN_1776073	CCT4	MGC126164; Cctd; MGC126165; SRB		2.91125
ILMN_1706246	CCT5	KIAA0098; TCP-1-epsilon; CCT-epsilon; CCTE		-2.95247
ILMN_1699610	CCT6B	TSA303; Cctz2; TCP-1-zeta-2; CCTZ-2; CCT-zeta-2	2.14783	2.21817
ILMN_1661589	CD151	TSPAN24; MER2; GP27; SFA1; PETA-3; RAPH		-4.62825
ILMN_1794740	CD151	TSPAN24; MER2; GP27; SFA1; PETA-3; RAPH		-2.77659
ILMN_2326713	CD151	TSPAN24; MER2; GP27; SFA1; PETA-3; RAPH		-2.13759
ILMN_1714118	CD164L2	UNQ6122		-8.41527
ILMN_1782704	CD19	B4; MGC12802		41.2166
ILMN_1695025	CD2	SRBC; T11	-2.02014	3.32334
ILMN_1805519	CD24	CD24A	2.4004	-15.4034
ILMN_2060413	CD24	CD24A	5.87592	-15.0944
ILMN_2365307	CD276	B7-H3; B7H3		-4.2405
ILMN_1683747	CD276	B7-H3; B7H3		-3.0277
ILMN_1671051	CD276	B7-H3; B7H3	2.40901	-2.75732
ILMN_1773781	CD276			2.76499
ILMN_1730433	CD2AP	DKFZP586H0519; CMS	-2.30861
ILMN_2174804	CD300LG	CLM9; TREM4	-2.19277
ILMN_1716797	CD302	BIMLEC; CLEC13A; KIAA0022; DCL-1	2.80754	22.4994
ILMN_1747622	CD33	SIGLEC3; FLJ00391; SIGLEC-3; p67		6.03111
ILMN_2341229	CD34			2.99933
ILMN_1803429	CD44	LHR; CDW44; ECMR-III; MGC10468; MDU2; CSPG8; Pgp1; IN; MUTCH-I; MIC4; MDU3; MC56; HCELL		4.96718
ILMN_2307744	CD46	TLX; MCP; TRA2.10; MGC26544; MIC10	-2.08044
ILMN_1771333	CD47	OA3; MER6; IAP	-3.33486
ILMN_2333687	CD59	MIN2; PROTECTIN; MIN3; 16.3A5; MSK21; EJ16; EL32; G344; MIC11; MIN1; MGC2354; EJ30; p18-20	2.10358
ILMN_1701497	CD5L	API6; PRO229; SP-ALPHA; Spalpha	2.07127
ILMN_1753468	CD63	TSPAN30; ME491; LAMP-3; MLA1; OMA81H		-2.45483
ILMN_1714861	CD68	SCARD1	-5.66335	5.41818
ILMN_2267914	CD68	DKFZp686M18236; SCARD1; GP110	-2.57362
ILMN_1792538	CD7	Tp40; LEU-9; GP40; TP41		-2.52976
ILMN_1760247	CD70	CD27L; TNFSF7; CD27LG		11.1165
ILMN_1723004	CD72	LYB2; CD72b		3.35903
ILMN_2392274	CD82	SAR2; TSPAN27; GR15; ST6; KAI1; 4F9; C33; IA4; R2	2.2184
ILMN_1780582	CD83	HB15; BL11	2.03947
ILMN_2328666	CD83	HB15; BL11	2.07442
ILMN_1768482	CD8A	p32; CD8; MAL; Leu2	2.38017	5.60512
ILMN_1695423	CD9	MRP-1; MIC3; BTCC-1; BA2; 5H9; TSPAN29; GIG2; DRAP-27; P24		-7.89269
ILMN_1673363	CD97	TM7LN1		3.52335
ILMN_1700681	CD99L2	CD99B; DKFZp761H2024; MIC2L1		6.53663
ILMN_2388142	CD99L2	CD99B; DKFZp761H2024; MIC2L1		8.04944
ILMN_1763878	CDADC1	RP11-103J18.2; MGC57136; bA103J18.1; MGC150615; MGC41774; NYD-SP15	-2.59196	-3.36903
ILMN_1659727	CDAN1			-3.66059
ILMN_1805180	CDAN1			-2.01697
ILMN_1774930	CDC14A	hCDC14; cdc14		-2.28585
ILMN_1661363	CDC14B	CDC14B3; hCDC14B; Cdc14B1; Cdc14B2		2.78379
ILMN_2379560	CDC14B	CDC14B3; hCDC14B; Cdc14B1; Cdc14B2	3.35546
ILMN_1687074	CDC14B	CDC14B3; hCDC14B; Cdc14B1; Cdc14B2	3.6627
ILMN_2339796	CDC16	APC6		2.2051
ILMN_2256765	CDC16	APC6		2.33096
ILMN_1727389	CDC16	APC6		2.36302
ILMN_1711005	CDC25A	CDC25A2		2.24316
ILMN_1733396	CDC25A	CDC25A2		2.86986
ILMN_1676891	CDC2L6	bA346C16.3; CDK11; KIAA1028		-4.09749
ILMN_1675156	CDC42	CDC42Hs; G25K		-2.35306
ILMN_1689989	CDC42BPB	KIAA1124; MRCKB		-3.91001
ILMN_2401964	CDC42EP1	MSE55; BORG5; MGC15316; CEP1		3.04281
ILMN_1764927	CDC42EP1	MSE55; BORG5; MGC15316; CEP1	-6.67302	36.3335
ILMN_1769027	CDC42SE1	SCIP1; SPEC1		-5.81336
ILMN_2349138	CDC42SE1	SCIP1; SPEC1		-5.33943
ILMN_1670238	CDC45L	CDC45L2; CDC45; PORC-PI-1		3.35205
ILMN_1652907	CDC5L	KIAA0432; CEF1; PCDC5RP; dJ319D22.1; hCDC5	-2.20605
ILMN_1741801	CDC7	HsCDC7; MGC126237; CDC7L1; huCDC7; MGC126238; Hsk1; MGC117361		4.04448
ILMN_1701614	CDC73	HPT-JT; C1orf28; FLJ23316; HRPT2		-2.03421
ILMN_1660654	CDCA2	MGC129907; MGC129906; Repo-Man; FLJ25804		-4.23753
ILMN_1737184	CDCA7	MGC34109; JPO1; FLJ14736; FLJ14722		3.08547
ILMN_1688670	CDCP1	SIMA135; TRASK; CD318		-20.7279
ILMN_2341611	CDCP1	SIMA135; TRASK; CD318		-20.452
ILMN_1724941	CDCP1	SIMA135; TRASK; CD318		-11.4649
ILMN_1770940	CDH1	CDHE; Arc-1; UVO; CD324; ECAD; LCAM		-100.661
ILMN_1791270	CDH10			3.14065
ILMN_1672611	CDH11	CDHOB; CAD11; OB; OSF-4		-108.288
ILMN_1709269	CDH12	FLJ34857; CDHB		-2.17336
ILMN_1784036	CDH15	CDH3; CDH14; MCAD; CDHM		-3.00566
ILMN_1784036	CDH15	CDH3; CDH14; MCAD; CDHM	-2.26454
ILMN_1658675	CDH23	DKFZp434P2350; USH1H; KIAA1774; FLJ00233; MGC102761; FLJ36499; DFNB12; USH1D; KIAA1812		3.32668
ILMN_1779934	CDH23	DKFZp434P2350; USH1H; KIAA1774; FLJ00233; MGC102761; FLJ36499; DFNB12; USH1D; KIAA1812	2.88231	3.7051
ILMN_1693928	CDH24	FLJ25193; CDH11L; MGC131880		-5.19967
ILMN_2323007	CDH26	VR20	4.22563	-10.3241
ILMN_1765255	CDH26	VR20	2.99978	-6.75483
ILMN_1685958	CDH26	VR20	3.87895	-3.62235
ILMN_1704294	CDH3	HJMD; PCAD; CDHP	-11.8214	-180.893
ILMN_1716300	CDH7	CDH7L1		-10.2135
ILMN_3306950	CDK10	PISSLRE	-2.4161
ILMN_3245559	CDK2AP1	ST19; doc-1; p12DOC-1; DORC1; DOC1		-2.3077
ILMN_1690653	CDK2AP2	p14; FLJ10636; DOC-1R		-5.09253
ILMN_1781987	CDK5	PSSALRE		2.58237
ILMN_1730928	CDK5R1	p35nck5a; CDK5P35; MGC33831; NCK5A; p23; p35; p25; CDK5R		-2.26999
ILMN_1717803	CDK5R2	P39; p39nck5ai; NCK5AI		-2.33757
ILMN_1802615	CDK6	PLSTIRE; MGC59692	-5.01116	84.9094
ILMN_1777913	CDK8	K35; MGC126075; MGC126074		-3.43687
ILMN_1856533	CDKL2	KKIAMRE; P56		4.63125
ILMN_2217630	CDKL3	NKIAMRE	-2.99407	2.2114
ILMN_1784602	CDKN1A	P21; MDA-6; SDI1; p21CIP1; CIP1; CDKN1; WAF1; CAP20		22.1563
ILMN_1718565	CDKN1C	BWCR; p57; BWS; KIP2; WBS		2.82519
ILMN_1717714	CDKN2A	p14ARF; TP16; p16; CDKN2; MTS1; INK4a; CMM2; MLM; ARF; p16INK4a; INK4; p14; p19; p16INK4; CDK4I		32.9075
ILMN_1744295	CDKN2A	p14ARF; TP16; p16; CDKN2; MTS1; INK4a; CMM2; MLM; ARF; p16INK4a; INK4; p14; p19; p16INK4; CDK4I		57.2138
ILMN_2376723	CDKN2B	TP15; p15INK4b; INK4B; P15; MTS2; CDK4I		5.68582
ILMN_1656415	CDKN2C	INK4C; p18-INK4C; p18	-2.25321	18.3713
ILMN_1748883	CDKN2D	p19-INK4D; INK4D; p19		-3.19607
ILMN_1666305	CDKN3	CDI1; KAP; MGC70625; FLJ25787; CIP2; KAP1		-2.37421
ILMN_1753931	CDO1			2.48588
ILMN_2234187	CDO1			8.55886
ILMN_1720270	CDR2	CDR62; Yo	-2.26454
ILMN_2128770	CDR2L	HUMPPA		-3.49449
ILMN_1776158	CDV3			-2.04736
ILMN_1671058	CDX2	CDX3; CDX-3		39.142
ILMN_1782050	CEBPD	C/EBP-delta; NF-IL6-beta; CELF; CRP3		-3.09639
ILMN_3177532	CECR4			3.36572
ILMN_1702229	CECR6			2.42742
ILMN_1723418	CEL	BSDL; BSSL; MODY8; LIPA; BAL; FAP; CELL; CEase; FAPP	3.44153
ILMN_1711208	CELSR2	CDHF10; FLJ42737; Flamingo1; MEGF3; KIAA0279; EGFL2; FLJ34118; FLJ45845; FLJ45143	2.21338	-2.07675
ILMN_1691290	CELSR3	FMI1; RESDA1; HFMI1; EGFL1; MEGF2; CDHF11	2.20723	3.30459
ILMN_1661776	CENPJ	MGC131581; LAP; LIP1; MCPH6; BM032; MGC142222; MGC131582; CPAP; MGC142224	-2.18714	-3.25196
ILMN_1737195	CENPK	AF5alpha; P33; FKSG14; CENP-K; Solt		2.94429
ILMN_1742779	CENPL	C1orf155; RP3-383J4.1; FLJ31786; dJ383J4.3; CENP-L; FLJ31044		-2.23051
ILMN_1720526	CENPN	FLJ22660; C16orf60; CENP-N; FLJ13607; BM039	-2.82237
ILMN_2219351	CENPO	MGC11266; CENP-O	-2.20916
ILMN_1748241	CENPP	RP11-19J3.3; FLJ33928; CENP-P		3.51869
ILMN_1670769	CENPQ	FLJ10545; C6orf139; CENP-Q	-8.77633	3.54471
ILMN_1729142	CENPV	3110013H01Rik; p30		2.14921
ILMN_3246608	CENPV	3110013H01Rik; p30		2.74581
ILMN_2047511	CENTA1	GCS1L; p42IP4	2.6035	14.3334
ILMN_1766798	CENTB2	KIAA0041; CNT-B2; ACAP2		-3.19217
ILMN_2088825	CENTB2	KIAA0041; CNT-B2; ACAP2		-2.17698
ILMN_1800530	CENTG2	GGAP1; MGC71657; KIAA1099; AGAP1		-2.01439
ILMN_1758778	CEP110	FAN; bA165P4.1; CEP1		3.00628
ILMN_1755290	CEP170	FAM68A; KAB; KIAA0470		4.17676
ILMN_2329885	CEP170	FAM68A; KAB; KIAA0470		4.589
ILMN_1703754	CEP192			-2.02579
ILMN_1746832	CEP290	FLJ21979; FLJ13615; KIAA0373; 3H11Ag; 3H11		6.44383
ILMN_1791568	CEP57	TSP57; KIAA0092; PIG8		2.00515
ILMN_1741350	CEP70	FLJ13036; BITE	-3.30828
ILMN_1800611	CEP72	MGC5307; KIAA1519; FLJ10565		-2.45479
ILMN_2154223	CEP76	C18orf9; FLJ12542; HsT1705		-3.99137
ILMN_3265365	CEP78	C9orf81; IP63; MGC135040; FLJ12643		2.10875
ILMN_3185161	CEP78	IP63; MGC135040; C9orf81; FLJ12643		2.11802
ILMN_1750563	CERCAM	CEECAM1; MGC149621; CerCAM; MGC149620; GLT25D3		8.13871
ILMN_2388975	CERK	KIAA1646; dA59H18.3; hCERK; dA59H18.2; FLJ23239; MGC131878; LK4; FLJ21430; DKFZp434E0211	10.0031
ILMN_1767475	CERK	KIAA1646; dA59H18.3; hCERK; dA59H18.2; FLJ23239; MGC131878; LK4; FLJ21430; DKFZp434E0211	10.0265
ILMN_1801091	CERKL	RP26		3.73683
ILMN_2165975	CES3	ES31; FLJ21736; Br3		-5.07438
ILMN_1699852	CES8			-5.57586
ILMN_1777190	CFD	DF; ADN; PFD	4.19428
ILMN_1800837	CFDP1	SWC5; BCNT; p97; CP27; Yeti	-2.83372
ILMN_1789830	CFLAR	I-FLICE; CASP8AP1; CASH; c-FLIPL; Casper; FLAME1; CLARP; USURPIN; FLIP; c-FLIPR; c-FLIPS; c-FLIP; MRIT; FLAME; FLAME-1		4.10499
ILMN_1705813	CFTR	ABCC7; MRP7; TNR-CFTR; CFTR/MRP; dJ760C5.1; CF; ABC35		-2.14964
ILMN_1734176	CGA	GPHa; TSHA; FSHA; LHA; HCG; GPHA1; CG-ALPHA		2.17643
ILMN_1746801	CGN	FLJ39281; DKFZp779N1112; KIAA1319	2.35312	-4.00269
ILMN_1730229	CGNL1	MGC138254; JACOP; KIAA1749; FLJ14957		36.917
ILMN_1797530	CHCHD5	FLJ39671; MGC11104; C2orf9		3.28563
ILMN_2339284	CHD2	DKFZp781D1727; FLJ38614; DKFZp686E01200; DKFZp547I1315		6.2775
ILMN_1740764	CHD3	Mi2-ALPHA; Mi-2a; ZFH	3.14371	-2.82075
ILMN_1698148	CHD5	KIAA0444; DKFZp434N231		3.44634
ILMN_1781816	CHD6	KIAA1335; CHD5; RIGB		-2.35387
ILMN_2106902	CHES1	C14orf116; FOXN3; PRO1635	2.0257
ILMN_1669410	CHGA	CGA		2.33246
ILMN_2069615	CHID1	GL008; SI-CLP; MGC3234; FLJ42707	2.85868
ILMN_2331205	CHKB	CHKL; CHETK		3.96335
ILMN_1659054	CHKB	CHKL; CHETK	-2.15951	6.13228
ILMN_1771238	CHM	TCD; REP-1; FLJ38564; DXS540; MGC102710; GGTA; HSD-32		3.24921
ILMN_1762932	CHMP2A	VPS2; VPS2A; CHMP2; BC-2; BC2	2.24818	2.50883
ILMN_1715607	CHMP4A	SNF7-1; C14orf123; SNF7; MGC142095; Shax2; CHMP4B; MGC142093; HSPC134	2.05899	12.5966
ILMN_1711542	CHMP4C	MGC22825; Shax3		-6.75644
ILMN_1795933	CHMP7	MGC29816		-4.0136
ILMN_1678493	CHN1	CHN; ARHGAP2; RHOGAP2		4.41707
ILMN_1774110	CHN2	BCH; ARHGAP3; RHOGAP3; MGC138360		4.2066
ILMN_2403237	CHN2	BCH; ARHGAP3; RHOGAP3; MGC138360	-3.02375	27.3887
ILMN_1726575	CHODL	FLJ12627; MT75; PRED12; C21orf68		3.13173
ILMN_1779401	CHP	SLC9A1BP		-2.97799
ILMN_2202940	CHPT1	CPT1; CPT	-2.25612
ILMN_1729112	CHPT1	CPT1; CPT	-2.02908
ILMN_1683373	CHRFAM7A	CHRNA7; MGC120483; CHRNA7-DR1; MGC120482; D-10	-2.98155	5.05377
ILMN_1791501	CHRFAM7A	CHRNA7; MGC120483; CHRNA7-DR1; MGC120482; D-10	-3.62042	5.18163
ILMN_1776314	CHRNA10			-2.44964
ILMN_1794816	CHRNA3	MGC104879		4.16525
ILMN_2154157	CHRNA3	MGC104879		7.91745
ILMN_1788789	CHRNA7		-2.18354
ILMN_3249574	CHRNB4			-2.19439
ILMN_1736828	CHST10	HNK1ST; HNK-1ST; MGC17148		12.4381
ILMN_1735058	CHST12	C4S-2; C4ST2; C4ST-2		2.19824
ILMN_1734707	CHST13	MGC119279; MGC119281; MGC119278; C4ST3	2.43931	7.93528
ILMN_1743340	CHST14	HNK1ST; HD4ST; D4ST-1; D4ST1		4.08211
ILMN_1670926	CHST15	DKFZp781H1369; KIAA0598; BRAG; RP11-47G11.1; MGC34346	4.88315
ILMN_1732831	CHST7	C6ST-2		10.8958
ILMN_1795845	CHST8			4.30298
ILMN_1700547	CHST9	GALNAC4ST-2		-2.68316
ILMN_1740407	CHSY3	CSS3; CHSY2		9.76747
ILMN_1798177	CHURC1	FLJ33064; chch; My015; C14orf52		-5.44124
ILMN_1714489	CIB2	KIP2	5.77752	3.3713
ILMN_2390318	CIDEA	CIDE-A		-2.20113
ILMN_1668910	CIDEB			-6.00731
ILMN_1723847	CILP	HsT18872	-2.34084
ILMN_2122952	CISD1	C10orf70; MDS029; mitoNEET; ZCD1; MGC14684		2.05246
ILMN_1691641	CITED1	MSG1		138.351
ILMN_1663092	CITED2	P35SRJ; MRG1		-2.19577
ILMN_1790891	CKAP4	p63; CLIMP-63; MGC99554; ERGIC-63		2.07902
ILMN_1756326	CKS2	CKSHS2	-2.22931
ILMN_1671933	CLCC1	RP11-475E11.6; KIAA0761; MCLC		-2.40377
ILMN_1661197	CLCF1	CISS2; NNT1; CLC; BSF3; NR6		-2.61096
ILMN_1688633	CLCN2	EGMA; EGI3; CIC-2; CLC2; ECA3		-4.01953
ILMN_1787576	CLCNKA	CLCK1; hClC-Ka; MGC61490; ClC-K1		13.0715
ILMN_2364072	CLCNKA	CLCK1; hClC-Ka; MGC61490; ClC-K1		19.7179
ILMN_1724686	CLDN1	SEMP1; ILVASC; CLD1		-5.35695
ILMN_1787657	CLDN12			2.25109
ILMN_2328575	CLDN14	DFNB29	-2.67817
ILMN_1682226	CLDN15	MGC19536; FLJ42715		3.0004
ILMN_1729639	CLDN20			-2.6054
ILMN_1725338	CLDN23	CLDNL; hCG1646163	2.1499	-17.3442
ILMN_1723042	CLDN3	CPETR2; C7orf1; HRVP1; CPE-R2; RVP1		-584.685
ILMN_2132458	CLDN4	WBSCR8; CPER; hCPE-R; CPETR; CPETR1; CPE-R		-3.26995
ILMN_2143685	CLDN7	claudin-1; CPETRL2; Hs.84359; CEPTRL2		-736.853
ILMN_1746676	CLDN8		4.51148	-2.31485
ILMN_2072568	CLDN8		4.96865
ILMN_2077680	CLDND2	MGC33839	3.14404
ILMN_1807359	CLEC11A	LSLCL; P47; SCGF; CLECSF3	2.10853	34.3251
ILMN_1784608	CLEC2B	AICL; IFNRG1; HP10085; CLECSF2	-2.07379
ILMN_1711702	CLEC2D	CLAX; OCIL; LLT1		2.48854
ILMN_1682176	CLEC3B	TN; TNA; DKFZp686H17246	-2.30875
ILMN_1700610	CLEC7A	BGR; DECTIN1; CLECSF12	-3.15553
ILMN_2323992	CLEC7A	BGR; DECTIN1; CLECSF12	-2.04818
ILMN_2050813	CLGN			5.01585
ILMN_1756982	CLIC1	NCC27; G6		-2.04059
ILMN_1723058	CLIP1	CYLN1; RSN; MGC131604; CLIP-170; CLIP170; CLIP1; CLIP	-2.73118
ILMN_1789733	CLIP3	RSNL1; CLIPR-59; CLIPR59; FLJ33413; DKFZp586N1922	2.19694
ILMN_1695961	CLK3	FLJ22858		3.27524
ILMN_1778203	CLN5	FLJ90628; NCL	-3.2588
ILMN_1701094	CLN8	FLJ39417; EPMR; C8orf61	2.19347	-2.42091
ILMN_1682399	CLOCK	KIAA0334	2.62911
ILMN_1752802	CLPTM1L	DKFZp666M1010; FLJ14400; CRR9; DKFZP761M2324		-2.28278
ILMN_1720181	CLSTN1	CSTN1; PIK3CD; XB31alpha; KIAA0911; FLJ32258; alcalpha2; alcalpha1		-6.32533
ILMN_1717138	CLSTN1	CSTN1; PIK3CD; XB31alpha; KIAA0911; FLJ32258; alcalpha2; alcalpha1		-3.66168
ILMN_2415179	CLSTN1	CSTN1; PIK3CD; XB31alpha; KIAA0911; FLJ32258; alcalpha2; alcalpha1		-3.54264
ILMN_1731237	CLSTN2	CSTN2; CS2; alcagamma; FLJ39113; FLJ39499; MGC119560		-3.64633
ILMN_1734021	CLSTN3	MGC131797; KIAA0726; CSTN3; alcbeta; MGC138488	2.13909
ILMN_1756779	CLTC	CHC17; CLTCL2; Hc; CLH-17; KIAA0034		-2.01213
ILMN_1694584	CLTCL1	CLH22; CLTD; CHC22; CLTCL; FLJ36032		2.51792
ILMN_1663538	CLYBL	bA134O15.1; CLB		2.15089
ILMN_2125374	CMAS			-2.09795
ILMN_1709634	CMBL	FLJ23617		-3.01702
ILMN_1693494	CMTM1	CKLFH; CKLFSF1; CKLFH1; MGC71870		-3.22673
ILMN_2328363	CMTM1	CKLFH; CKLFSF1; CKLFH1; MGC71870		-2.67954
ILMN_2370208	CMTM3	BNAS2; MGC51956; CKLFSF3; FLJ31762		14.8609
ILMN_1705442	CMTM3	BNAS2; CKLFSF3; FLJ31762; MGC51956		92.0049
ILMN_1679277	CMTM3	BNAS2; CKLFSF3; FLJ31762; MGC51956	-2.80638
ILMN_1667840	CMTM3	BNAS2; MGC51956; CKLFSF3; FLJ31762	2.21523
ILMN_1740487	CMTM7	CKLFSF7; FLJ30992		-2.95393
ILMN_1803838	CNFN	PLAC8L2	2.18316
ILMN_1698733	CNIH2	MGC50896; Cnil	-3.19784
ILMN_1748844	CNKSR3	MAGI1; RP11-486M3.1; FLJ31349		2.98881
ILMN_1770290	CNN2			21.9556
ILMN_1782439	CNN3			430.051
ILMN_1657750	CNNM1	FLJ31632; ACDP1		3.29171
ILMN_1685095	CNO	FLJ11230		3.12767
ILMN_1735959	CNOT4	NOT4; NOT4H; CLONE243		2.06217
ILMN_2083833	CNOT6L	CCR4b	2.27585
ILMN_1686477	CNOT7	CAF1; hCAF-1		-3.11155
ILMN_1715886	CNOT7	CAF1; hCAF-1		-2.68154
ILMN_1656134	CNOT7	CAF1; hCAF-1		-2.38574
ILMN_3246547	CNPY1	MGC125606		6.7635
ILMN_1758487	CNPY4	MGC40499; PRAT4B		2.42
ILMN_2252408	CNPY4	MGC40499; PRAT4B		2.94999
ILMN_1777314	CNPY4	MGC40499; PRAT4B		3.17957
ILMN_3187324	CNRIP1	DKFZp566K1924; CRIP1; C2orf32		13.4975
ILMN_3232894	CNRIP1	DKFZp566K1924; CRIP1; C2orf32		40.4796
ILMN_1809456	CNTFR	MGC1774		19.7262
ILMN_2400407	CNTN1	GP135; F3		6.93612
ILMN_1717599	CNTN3	PANG; KIAA1496; PCS; BIG-1		-5.98095
ILMN_1710289	CNTN5	HNB-2s; MGC163491; NB-2		-4.60546
ILMN_1692398	CNTNAP1	P190; NRXN4; CNTNAP; CASPR		8.62612
ILMN_1690223	CNTNAP2	NRXN4; CDFE; DKFZp781D1846; CASPR2		35.5955
ILMN_1686513	CNTNAP3B			2.46269
ILMN_1704210	CNTNAP4	KIAA1763; CASPR4	-3.31764
ILMN_1711888	COBL	DKFZp686G13227; MGC131893; KIAA0633	2.37201	-3.10838
ILMN_1711514	COCH	COCH-5B2; DFNA9; DFNA31; COCH5B2		4.0517
ILMN_2180848	COCH	COCH-5B2; DFNA9; DFNA31; COCH5B2		5.65131
ILMN_1776154	COG3	SEC34		-3.34526
ILMN_1698621	COG5	GOLTC1; GTC90		2.45226
ILMN_1748166	COL11A2	PARP; STL3; HKE5; DFNB53; DFNA13		2.46743
ILMN_1733756	COL12A1	BA209D8.1; DJ234P15.1; COL12A1L	-2.56326
ILMN_2370624	COL13A1	FLJ42485		3.52254
ILMN_1806733	COL18A1	KNO; MGC74745; FLJ27325	2.18942	34.1461
ILMN_1701308	COL1A1	OI4	2.43677
ILMN_1753182	COL20A1	KIAA1510; bA261N11.4		-2.2674
ILMN_1653028	COL4A1	arresten		36.5079
ILMN_1724994	COL4A2	FLJ22259; DKFZp686I14213		2.34367
ILMN_2375360	COL4A5	MGC42377; ATS; MGC167109; ASLN; CA54		2.26651
ILMN_1742534	COL4A5	MGC42377; ATS; MGC167109; CA54; ASLN		2.64745
ILMN_1675857	COL4A6	MGC88184	-2.96365	11.8737
ILMN_1706505	COL5A1			15.1717
ILMN_1729117	COL5A2	MGC105115	8.63087
ILMN_1732151	COL6A1	OPLL	2.03126	57.5743
ILMN_1783909	COL6A2	PP3610; DKFZp586E1322	3.12282	2.0493
ILMN_1751161	COL7A1	EBR1; EBD1; EBDCT		-2.31907
ILMN_2102330	COL8A2	PPCD2; FECD; MGC116972; FLJ00201; MGC116970; PPCD	2.11323
ILMN_1685122	COL9A2	DJ39G22.4; MED; EDM2	2.2921
ILMN_1740155	COL9A3	EDM3; FLJ90759; MED; IDD; DJ885L7.4.1	-2.02665
ILMN_1735192	COLEC11	CL-K1-II; CL-K1-IIb; DKFZp686N1868; CL-K1-IIa; CL-K1-I; MGC3279		8.25674
ILMN_1689088	COLEC12	CLP1; SCARA4; SRCL; NSR2	4.0683	58.2704
ILMN_1810334	COMMD7	FLJ14987; C20orf92; MGC33315; dJ1085F17.3		-2.02127
ILMN_2210713	COMMD8	FLJ20502	-2.57448
ILMN_1677636	COMP	MGC149768; PSACH; MGC131819; EDM1; MED; EPD1; THBS5		2.87194
ILMN_1810941	COMT			16.6178
ILMN_3242623	COPG2IT1		-2.06977	-2.09267
ILMN_1666364	COQ10A	FLJ32452		4.54486
ILMN_1713749	CORO1A	MGC117380; TACO; p57; HCORO1; CLABP; FLJ41407; CLIPINA		-4.66934
ILMN_2377019	CORO1B	CORONIN-2; DKFZP762I166		-2.00421
ILMN_1788283	COTL1	CLP; FLJ43657; MGC19733		3.9585
ILMN_2184049	COX7B			2.74442
ILMN_1674658	COX7B2	MGC102754	2.09039
ILMN_1773200	CP110	KIAA0419; DKFZp781G1416		2.23671
ILMN_1703074	CPD			-2.50049
ILMN_1731374	CPE			15.3463
ILMN_2288905	CPEB1	MGC34136; CEBP; CPE-BP1; MGC60106; CPEB; FLJ13203		3.37992
ILMN_1693345	CPEB1	MGC34136; CEBP; CPE-BP1; MGC60106; CPEB; FLJ13203		8.03908
ILMN_2369603	CPEB1	MGC34136; CEBP; CPE-BP1; MGC60106; CPEB; FLJ13203		9.44667
ILMN_1801703	CPLX1	CPX-I; CPX1	4.55618
ILMN_2352953	CPM			-2.02445
ILMN_1709440	CPM		2.04496
ILMN_1814770	CPNE4	MGC15604; COPN4; CPN4	-2.31004
ILMN_1712972	CPNE7			-3.27006
ILMN_1722294	CPNE8	MGC129646; MGC129645		25.5338
ILMN_2169761	CPNE8	MGC129646; MGC129645		47.6562
ILMN_1792748	CPS1		3.45627	6.30168
ILMN_1718013	CPSF3L	RC68; RC-68; INTS11; FLJ13294; CPSF73L; FLJ20542; INT11		-3.84723
ILMN_1762316	CPSF3L	RC68; RC-68; INTS11; FLJ13294; CPSF73L; FLJ20542; INT11		-3.75838
ILMN_1696316	CPT1A	CPT1-L; L-CPT1; CPT1		-13.5689
ILMN_1710052	CPT1A	CPT1-L; L-CPT1; CPT1		-7.37584
ILMN_1687589	CPT1A	CPT1-L; L-CPT1; CPT1		-4.2354
ILMN_1791754	CPT1B	CPT1-M; KIAA1670; M-CPT1		-2.3446
ILMN_1773855	CPT1C	CPTIC; CPT1P; CATL1; FLJ23809		37.5075
ILMN_1682928	CPVL	HVLP; MGC10029		203.791
ILMN_2400759	CPVL	HVLP; MGC10029		234.541
ILMN_1712046	CPXM1	CPX1; CPXM		-2.07719
ILMN_1690945	CPZ	MGC99682		-3.6905
ILMN_1737992	CRAT	CAT1	2.63231	-2.21852
ILMN_2405680	CRB3			-82.5615
ILMN_1723092	CRB3	MGC17303		-42.3059
ILMN_1668582	CRBN	MGC27358; DKFZp781K0715; MRT2A	-2.39417
ILMN_1711171	CREB3L4	hJAL; CREB4; ATCE1; JAL; CREB3; AIBZIP		-6.43088
ILMN_1731714	CREB5	CRE-BPA	-2.49299	4.95267
ILMN_2293692	CREBBP	CBP; KAT3A; RTS; RSTS		-2.16251
ILMN_1814313	CREBL1	FLJ10066; G13; CREB-RP		-2.07936
ILMN_1660223	CREBL2	MGC138362; MGC117311		-3.11542
ILMN_1748707	CRELD2	DKFZp667O055; MGC11256		-2.66691
ILMN_1656920	CRIP1	CRIP; CRP1; CRHP		-3.25106
ILMN_1694432	CRIP2	CRP2; CRIP; ESP1	-4.33263	-50.8072
ILMN_2140700	CRIPAK	FLJ34443	2.01548	-3.24621
ILMN_1753910	CRISPLD1	CRISP10; DKFZp762F133; LCRISP1		4.69183
ILMN_2151522	CRISPLD1	CRISP10; DKFZp762F133; LCRISP1		6.67702
ILMN_1681515	CRLF1	CISS; CISS1; CLF-1; NR6; CLF		2.80923
ILMN_2155228	CRLF3	CREME9; FRWS; CYTOR4; MGC20661	-2.28591
ILMN_1789541	CRMP1	DRP-1; DPYSL1; DRP1		2.66674
ILMN_1768640	CRNKL1	HCRN; CRN; MSTP021; CLF; SYF3		2.03276
ILMN_3232270	CROCCL1			-2.22702
ILMN_3240296	CROCCL2			-2.74424
ILMN_1693090	CROT	COT		16.1354
ILMN_2229170	CRSP9	CRSP33; MGC12284; MED7		-2.05141
ILMN_1699843	CRTC1	WAMTP1; TORC1; MECT1; FLJ14027; KIAA0616	2.11283
ILMN_1760593	CRY1	PHLL1	-2.00264
ILMN_1760708	CRYBB2	CCA2; D22S665; CRYB2; CRYB2A		3.37168
ILMN_2100574	CRYGD	CRYG4; PCC; CCP; CCA3; CACA; cry-g-D		25.7695
ILMN_1792597	CRYGS	CRYG8		-3.1837
ILMN_1714397	CRYL1	MGC149526; MGC149525; GDH; lambda-CRY		-5.88039
ILMN_1737640	CSAG1	CSAGE		-58.6429
ILMN_1815439	CSAG1	CSAGE		-6.86768
ILMN_1741604	CSAG2	TRAG3; MGC149852; MGC149851		-16.4164
ILMN_3260910	CSAG3			-8.49688
ILMN_2043126	CSAG3A	MGC17065		-42.0618
ILMN_1671808	CSAG3A	MGC17065		-8.75565
ILMN_2412880	CSAG3B	CSAG2		-68.2919
ILMN_2297352	CSAG3B	CSAG2		-34.7348
ILMN_1761122	CSAG3B	CSAG2		-31.2319
ILMN_1782788	CSDA	CSDA1; DBPA; ZONAB		10.4873
ILMN_2055523	CSGALNACT1	ChGn; beta4GalNAcT; FLJ11264; CSGalNAcT-1	-2.27141
ILMN_1703545	CSHL1	hCS-L; CS-5; CSL; CSHP1; MGC149868		2.67338
ILMN_2216860	CSMD1	KIAA1890		-81.1273
ILMN_1746945	CSMD1	KIAA1890		-15.5938
ILMN_2415235	CSNK1E	HCKIE; MGC10398		2.65705
ILMN_1708858	CSNK1E	HCKIE; MGC10398		3.68092
ILMN_1704713	CSNK1G1			-2.06575
ILMN_1679501	CSNK2A1	CKII alpha; CK2A1; CKII	2.60632	-4.1521
ILMN_1666894	CSPG4	MSK16; MCSP; NG2; MCSPG; MEL-CSPG; HMW-MAA		6.08454
ILMN_1688184	CSPG5	NGC; MGC44034	2.70847	3.04356
ILMN_2187533	CSRNP2	FLJ25576; C12orf2; TAIP-12; C12orf22		-3.05781
ILMN_3249110	CSRNP2	FLJ25576; C12orf2; TAIP-12; C12orf22	2.06782	-2.9512
ILMN_3240470	CSRNP3	FLJ32093; FLJ11703; TAIP-2; FLJ44141		2.45117
ILMN_2078995	CSRNP3	FLJ32093; FLJ11703; TAIP-2; FLJ44141		3.67017
ILMN_1669888	CSTA	STF1; STFA	-8.93592
ILMN_2397880	CSTF3	MGC75122; MGC43001; MGC117398; CSTF-77	2.13793
ILMN_1806951	CSTF3	MGC75122; MGC43001; MGC117398; CSTF-77	2.3528
ILMN_1679921	CT45A1		-5.17023	-4.95957
ILMN_1672783	CT45A4		-20.9917	-24.0766
ILMN_1757689	CT45A4		-25.1052	-15.1266
ILMN_2135944	CT45A4		-26.538	-11.7311
ILMN_1670627	CT45A5		-27.3354	-17.3379
ILMN_2402042	CT45A5		-20.221	-14.2356
ILMN_2206411	CTAG1A	LAGE2A; ESO1	-13.3092	-393.283
ILMN_1652196	CTAG1A	LAGE2A; ESO1	-10.387	-253.68
ILMN_2206413	CTAG1A	LAGE2A; ESO1	-4.4331	-58.5312
ILMN_2336585	CTAG2	MGC3803; MGC138724; LAGE-2b; LAGE-1; ESO2; CAMEL	-12.5541	-235.34
ILMN_1787578	CTAG2	MGC3803; MGC138724; LAGE-2b; LAGE-1; ESO2; CAMEL		-6.45911
ILMN_1754956	CTAGE5	MEA6; MGEA; MGEA6; MGEA11	2.02884
ILMN_1806463	CTAGE6	MGC41943		-17.7839
ILMN_1781031	CTBP2		2.463	3.28605
ILMN_1815759	CTDP1	CCFDN; FCP1	2.07524
ILMN_1681678	CTDSP1	NLIIF; SCP1	2.33612	-2.20022
ILMN_2392189	CTDSPL	SCP3; C3orf8; PSR1; HYA22		-2.2807
ILMN_2115125	CTGF	CCN2; MGC102839; IGFBP8; NOV2; HCS24		3.51793
ILMN_1699829	CTGF	CCN2; MGC102839; IGFBP8; NOV2		30.7014
ILMN_1777060	CTH	MGC9471	-3.27062	2.83421
ILMN_2305116	CTH	MGC9471	-3.02215	4.94602
ILMN_2305112	CTH	MGC9471	-2.67375	8.12999
ILMN_1725090	CTHRC1			-4.24904
ILMN_1804854	CTNNA1	CAP102; FLJ36832		-2.35604
ILMN_2230902	CTNNA1	FLJ36832; CAP102		-2.15971
ILMN_1785786	CTNNB1		2.53246
ILMN_1688103	CTNNBIP1	MGC15093; ICAT		-2.25662
ILMN_2293511	CTNND1	p120; P120CTN; KIAA0384; CAS; P120CAS; CTNND		-2.3083
ILMN_1716875	CTNND2	NPRAP; GT24		-5.93277
ILMN_1783285	CTPS			2.08481
ILMN_2392352	CTPS2	MGC32997; DKFZp686C17207; FLJ43358		2.66717
ILMN_1767643	CTRB2		-2.26256
ILMN_1719286	CTSA	NGBE; PPCA; GSL; PPGB; GLB2		-3.10662
ILMN_1792885	CTSC	JPD; DPP1; JP; HMS; CPPI; PALS; PLS; DPPI		3.25023
ILMN_1804955	CTSF	CATSF		-4.94921
ILMN_1752451	CTSH	CPSB; ACC-4; MGC1519; minichain; ACC-5; DKFZp686B24257		-2.7543
ILMN_2390853	CTSH	CPSB; ACC-4; MGC1519; minichain; ACC-5; DKFZp686B24257		-2.52772
ILMN_1758895	CTSK	CTSO2; CTSO; CTSO1; PKND; CTS02; PYCD; MGC23107		-3.18946
ILMN_1748352	CTSL2	CTSV; CATL2; CTSU; MGC125957		2.38919
ILMN_1769633	CTSO	CTSO1	3.66367
ILMN_1666269	CTSZ	CTSX		-21.2633
ILMN_1719517	CTTNBP2NL	DKFZp547A023; FLJ13278	2.09013
ILMN_1676406	CTU2	MGC148064; MGC148063; MGC131681		2.11898
ILMN_1759766	CTXN1	CTXN; FLJ25968		-2.78165
ILMN_1676665	CUEDC1	DKFZp547L163; FLJ20739	2.47427
ILMN_1800638	CUGBP2	BRUNOL3; ETR-3; NAPOR		2.40775
ILMN_2400947	CUGBP2	BRUNOL3; ETR-3; NAPOR		5.46139
ILMN_1695792	CUL4A			-2.29463
ILMN_1691535	CUL4B	SFM2; DKFZp686F1470; MRXSC; MRXHF2; KIAA0695		2.61234
ILMN_2385161	CUL4B	SFM2; DKFZp686F1470; MRXSC; MRXHF2; KIAA0695		3.74193
ILMN_1672393	CUL7	KIAA0076; dJ20C7.5		2.25584
ILMN_1806010	CUL9	DKFZp686G1042; DKFZp686P2024; RP3-330M21.2; H7AP1		-2.88156
ILMN_1791980	CUTA	MGC111154; C6orf82; ACHAP	-2.06426
ILMN_1765044	CUTC	RP11-483F11.3; CGI-32	-2.1833	2.68988
ILMN_2278636	CUTL1	p110; CASP; CUX; Nbla10317; p75; COY1; p200; p100; CDP		-2.18608
ILMN_1669876	CUX2	CUTL2; CUX2; CDP2		19.0129
ILMN_1734909	CUZD1	UO-44; ERG-1	-3.19135
ILMN_1674128	CWC22			2.18532
ILMN_1651886	CWF19L1	FLJ10998; RP11-316M21.3	-2.03812
ILMN_1745788	CX3CR1	CMKDR1; GPR13; V28; GPRV28; CMKBRL1; CCRL1		-2.1329
ILMN_1796925	CXADR	CAR; HCAR		-2.40873
ILMN_1728478	CXCL16	SRPSOX; CXCLG16; SR-PSOX		-5.38167
ILMN_2320888	CXCR4	WHIM; NPY3R; NPYY3R; FB22; LAP3; LCR1; NPYR; HM89; HSY3RR; NPYRL; D2S201E; CD184; LESTR		6.73716
ILMN_1801584	CXCR4	WHIM; NPYR; NPY3R; NPYY3R; HM89; HSY3RR; FB22; LAP3; NPYRL; D2S201E; CD184; LESTR; LCR1		15.0383
ILMN_1798360	CXCR7	CMKOR1; GPR159; RDC1	5.36082	-775.436
ILMN_2371458	CXCR7	GPR159; CMKOR1; RDC1	8.31473	-329.577
ILMN_2134176	CXORF15	MGC126621; LSR5; MGC126625; FLJ11209; FIAT		4.26687
ILMN_1651752	CXORF21	FLJ11577	2.28099
ILMN_1768176	CXORF26	MGC874		2.71261
ILMN_1697864	CXORF38	MGC39350		5.94432
ILMN_1811121	CXORF39			3.56571
ILMN_2064655	CXORF40A	EOLA1; CXorf40		2.06757
ILMN_1724341	CXORF45	FLJ23018	2.39253	3.08647
ILMN_1802389	CXORF48	FLJ20527; RP13-565O16.1		5.38889
ILMN_2317446	CXORF48	FLJ20527; RP13-565O16.1		13.7879
ILMN_1703279	CXORF57	RP11-647M7.1; FLJ10178; FLJ14191		55.2988
ILMN_1763657	CXXC4	IDAX; MGC149872		-2.04397
ILMN_1741056	CXXC6	FLJ41442; KIAA1676; LCX; bA119F7.1; FLJ10839; TET1		4.06823
ILMN_1771179	CYB561	FRRS2		-20.4822
ILMN_2378376	CYB561	FRRS2		-18.2094
ILMN_3180557	CYB561D1			-2.17816
ILMN_2312194	CYB5A	MCB5; CYB5		-2.41392
ILMN_1714167	CYB5A	MCB5; CYB5		-2.19636
ILMN_1688158	CYB5R4	RP4-676J13.1; dJ676J13.1; NCB5OR		2.60791
ILMN_1676833	CYB5RL			3.3538
ILMN_1744604	CYBA			185.396
ILMN_2129505	CYBASC3	MGC20446		-4.66306
ILMN_1730416	CYCS	CYC; HCS		2.0703
ILMN_2355463	CYFIP1	FLJ45151; SHYC; P140SRA-1		-2.05498
ILMN_1677200	CYFIP2	PIR121	2.41012
ILMN_2354478	CYFIP2	PIR121	4.08759
ILMN_1670821	CYORF15A	MGC131732; FLJ33216		-4.11819
ILMN_1756506	CYORF15B			-6.26208
ILMN_2094332	CYORF15B			-4.10772
ILMN_1807291	CYP1A1	CP11; P1-450; P450-C; P450DX; CYP1; AHRR; AHH	-2.81647	-25.6048
ILMN_1683607	CYP1A2	CP12; P450(PA); P3-450		-123.625
ILMN_1693338	CYP1B1	GLC3A; CP1B		3.94102
ILMN_1788131	CYP26A1	CP26; P450RAI1; CYP26; P450RAI		9.44789
ILMN_1812297	CYP26B1	CYP26A2; MGC129613; P450RAI-2; DKFZp686G0638		10.0135
ILMN_1740418	CYP27B1	VDR; VDDRI; CP2B; CYP27B; PDDR; P450c1; CYP1alpha; VDDR; CYP1; VDD1	-2.54354	2.91048
ILMN_1670652	CYP2C9	P450IIC9; MGC88320; P450 MP-4; P450 PB-1; CYP2C; MGC149605; CPC9; CYP2C10	-2.2302
ILMN_1665437	CYP2E1	P450C2E; CYP2E; P450-J; CPE1		2.61792
ILMN_2097259	CYP2U1	P450TEC	2.671
ILMN_1808650	CYP39A1			3.28619
ILMN_1685043	CYP3A7	P450-HFLA; CP37	-3.63656
ILMN_1719883	CYP4F11		-3.22089
ILMN_2178492	CYP4F2	CPF2	-2.97827
ILMN_2054607	CYP4V2	BCD; MGC43534; CYP4AH1	-2.02326	5.8223
ILMN_1702829	CYP4Z2P		-2.40011
ILMN_1733276	CYSLTR1	CYSLTR; MGC46139; HMTMF81; CYSLT1R; CYSLT1; HG55		-4.61822
ILMN_2403852	CYTH1	FLJ41900; D17S811E; B2-1; CYTOHESIN-1; FLJ34050; SEC7		-2.00079
ILMN_2160727	CYTH3	GRP1; ARNO3		-4.62539
ILMN_1713918	CYTH3	GRP1; ARNO3		-3.27448
ILMN_1779185	CYTSA	KIAA0376		2.28907
ILMN_2206272	D2HGDH	FLJ42195; MGC25181; D2HGD		2.75873
ILMN_1772627	D4S234E	NEEP21; D4S234; P21; NSG1	2.12868	44.1818
ILMN_1787251	DAAM1	FLJ41657; KIAA0666		-2.30986
ILMN_2128428	DAB2	FLJ26626; DOC2; DOC-2		6.1293
ILMN_1764228	DAB2	FLJ26626; DOC2; DOC-2		10.2804
ILMN_1808850	DAB2IP	FLJ39072; DIP1/2; AF9Q34; AIP1; KIAA1743	8.98422
ILMN_1666882	DACH1	DACH; FLJ10138		3.14677
ILMN_1755741	DACH1	DACH; FLJ10138		24.9125
ILMN_1801068	DACT1	THYEX3; HDPR1; DAPPER1; FRODO; DAPPER; DPR1		8.57666
ILMN_2328094	DACT1	THYEX3; DAPPER1; DPR1; HDPR1; FRODO; DAPPER		10.9254
ILMN_1733851	DACT3	MGC15476; RRR1		2.91441
ILMN_1663963	DAG1	AGRNR; 156DAG; A3a; DAG		-3.91548
ILMN_1658425	DAG1	AGRNR; 156DAG; A3a; DAG		-2.62877
ILMN_2112493	DAP	MGC99796		-2.78105
ILMN_1708340	DAPK1	DAPK; DKFZp781I035	3.31879
ILMN_1741603	DBC1	FAM5A; DBCCR1	-10.9504
ILMN_1778717	DBF4	DBF4A; ASK; chif; ZDBF1	2.13579
ILMN_1757631	DBNDD1	MGC3101; FLJ12582		-3.75898
ILMN_2374352	DBNDD1	MGC3101; FLJ12582		-2.09296
ILMN_1730612	DBNDD2	HSMNP1; CK1BP; C20orf35	-2.17598	4.67244
ILMN_1715555	DBP	DABP		-2.41922
ILMN_1652417	DC36			-2.41988
ILMN_1733859	DCAF15	MGC99481	2.52455
ILMN_1753440	DCAF16	FLJ20280; MGC126765; MGC126767		2.85207
ILMN_2392080	DCAF6	RP4-745I14.1; ARCAP; PC326; MSTP055; 1200006M05Rik; NRIP		-2.31204
ILMN_1735499	DCBLD2	ESDN; CLCP1	2.75618	2.18462
ILMN_2174127	DCBLD2	ESDN; CLCP1	4.13914	2.95364
ILMN_2321931	DCLRE1C	SCIDA; DCLREC1C; SNM1C; FLJ36438; RS-SCID; FLJ11360; A-SCID	2.03212
ILMN_1669905	DCP2	NUDT20; FLJ33245		2.02268
ILMN_2204983	DCTN6	WS-3	-2.06806	-3.76651
ILMN_1744059	DCTN6	WS-3		-2.77163
ILMN_1681437	DCXR	P34H; HCRII; HCR2; KIDCR; DCR		-2.21182
ILMN_1668507	DDAH1	FLJ25539; DDAH; FLJ21264		3.10485
ILMN_1770787	DDAH2	DDAHII; NG30; G6a; DDAH		-4.21181
ILMN_1695430	DDB1			-2.04738
ILMN_1757237	DDEF2	PAG3; Pap-alpha; SHAG1; FLJ42910; AMAP2; PAP; KIAA0400; CENTB3		-3.6577
ILMN_1705871	DDHD2	SAMWD1; KIAA0725	2.07715
ILMN_1676984	DDIT3	MGC4154; CEBPZ; CHOP10; CHOP; GADD153	-2.79383
ILMN_1696537	DDIT4L	Rtp801L; REDD2	-8.31858
ILMN_1673450	DDN	KIAA0749	-2.23909	4.19499
ILMN_1790329	DDO	DDO-1; FLJ45203; DASOX; DDO-2	-2.13442
ILMN_1812262	DDR1	TRKE; EDDR1; CD167; NEP; PTK3A; PTK3; DDR; CAK; NTRK4; RTK6; MCK10		-11.4051
ILMN_2360054	DDR1	CAK; TRKE; EDDR1; CD167; NEP; PTK3A; PTK3; NTRK4; RTK6; MCK10; DDR		-2.49667
ILMN_2410523	DDR2	TYRO10; TKT; NTRKR3; MIG20a		3.25468
ILMN_1690982	DDT	DDCT		2.39135
ILMN_3244439	DDTL			16.4223
ILMN_2260120	DDX11	CHL1; KRG2; MGC9335; CHLR1; MGC133249		2.38266
ILMN_2345908	DDX11	CHL1; KRG2; MGC9335; CHLR1; MGC133249	-2.28687
ILMN_1760147	DDX12			2.11511
ILMN_1783253	DDX12			2.13169
ILMN_1784420	DDX12			3.1791
ILMN_2371590	DDX17	DKFZp761H2016; RH70; P72		2.03542
ILMN_2197101	DDX19A	DDX19L; FLJ11126; DDX19-DDX19L; DKFZp686C21137		2.65754
ILMN_1727051	DDX19A	DDX19L; FLJ11126; DDX19-DDX19L; DKFZp686C21137		3.27648
ILMN_1707123	DDX19B	RNAh; DDX19; DBP5		2.68147
ILMN_2381841	DDX19B	RNAh; DDX19; DBP5		2.75652
ILMN_2330584	DDX19B	DDX19; DBP5; RNAh		3.90154
ILMN_1694983	DDX20	GEMIN3; DKFZp434H052; DP103		4.70525
ILMN_1752457	DDX4	MGC111074; VASA		3.08075
ILMN_1813893	DDX43	DKFZp434H2114; HAGE	4.80847
ILMN_1814859	DDX47	DKFZp564O176; FLJ30012; E4-DBP; MSTP162; HQ0256		2.81554
ILMN_1747162	DDX47	FLJ30012; E4-DBP; DKFZp564O176; MSTP162; HQ0256		3.31874
ILMN_1762225	DDX49	FLJ10432; R27090_2		-2.05183
ILMN_1797001	DDX58	DKFZp686N19181; RIG-I; DKFZp434J1111; FLJ13599	2.12917
ILMN_1777340	DDX6	P54; HLR2; FLJ36338; RCK		-5.01352
ILMN_1658902	DEAF1			2.40098
ILMN_2387784	DEAF1	SPN; ZMYND5; NUDR		3.94291
ILMN_1710710	DEDD	KE05; CASP8IP1; FLDED1; DEDD1; DEFT	-2.12402	-2.44578
ILMN_1656185	DEF8	MGC104349; FLJ20186		2.46671
ILMN_2120325	DEFB110	DEFB-11	2.73759
ILMN_1666503	DENND2A	KIAA1277; FAM31D	-3.44163	7.59963
ILMN_1815035	DENND2C	DKFZp686N1631; FLJ37099; DKFZp686G0351; dJ1156J9.1; DKFZp779P1149; RP5-1156J9.1		2.12572
ILMN_1791593	DENND5B	FLJ41648; DKFZp686P1174; FLJ43333		3.86801
ILMN_1802819	DEPDC1	SDP35; FLJ20354; DEP.8		69.4533
ILMN_2135527	DEPDC4	FLJ33505; DEP.4	-3.64797
ILMN_2172755	DEPDC6	DKFZp564B1778; FLJ13854; FLJ12428; DEP.6		-2.60275
ILMN_1756685	DEPDC6	DKFZp564B1778; FLJ13854; FLJ12428; DEP.6		-2.40281
ILMN_2280960	DEPDC7	dJ85M6.4		2.40022
ILMN_2383163	DEPDC7	dJ85M6.4		5.493
ILMN_1718152	DEPDC7	dJ85M6.4		12.0482
ILMN_1761969	DERL2	F-LAN-1; FLANa; CGI-101; F-LANa		-2.12526
ILMN_1661653	DET1	FLJ10103; MGC126157; MGC126156		2.53018
ILMN_2145423	DET1	FLJ10103; MGC126157; MGC126156		2.74642
ILMN_1667213	DFFA	DFF-45; ICAD; DFF1		3.42682
ILMN_2385220	DFFA	DFF-45; ICAD; DFF1	2.15818	3.88224
ILMN_1670145	DFNA5	ICERE-1	2.33124	2.39158
ILMN_1914857	DFNB59	PJVK		4.82245
ILMN_2156687	DFNB59	PJVK		5.29718
ILMN_1681520	DGAT2	HMFN1045; DKFZp686A15125	2.25293
ILMN_1719232	DGCR14	ES2; DGSI; DGS-I; Ese2el		3.08109
ILMN_2221808	DGCR5	KIAA1647		4.29981
ILMN_2186108	DGCR6			2.19131
ILMN_3245688	DGCR6L	FLJ10666		2.33673
ILMN_2319910	DGKA	MGC42356; DGK-alpha; DAGK1; MGC12821; DAGK	-3.12197
ILMN_2319913	DGKA	MGC42356; DGK-alpha; DAGK1; MGC12821; DAGK	-2.46815
ILMN_1658481	DGUOK	dGK		-2.24529
ILMN_2242403	DGUOK	dGK		2.35148
ILMN_1689200	DHDH	HUM2DD		-9.99847
ILMN_1782813	DHFR			2.08434
ILMN_1752967	DHPS	MIG13		-2.05059
ILMN_1669177	DHRS12	FLJ13639		-2.99376
ILMN_1790781	DHRS13	MGC23280		-5.90209
ILMN_2384857	DHRS2	HEP27		-425.849
ILMN_1725726	DHRS2	HEP27		-355.787
ILMN_1762666	DHRS4	NRDR; FLJ11008; SDR-SRL; SCAD-SRL; humNRDR; DHRS4L2		2.05539
ILMN_2385373	DHRS4L1			2.07894
ILMN_1807455	DHRS7	CGI-86; retDSR4; retSDR4		-2.27568
ILMN_2192683	DHX37	MGC46245; KIAA1517; FLJ41974; MGC2695; DDX37; MGC4322		2.4076
ILMN_1735679	DHX38	DDX38; PRPF16; PRP16; KIAA0224		2.58825
ILMN_1678422	DHX58	D11LGP2; LGP2; D11lgp2e	-3.26696
ILMN_1676285	DHX9	NDH II; LKP; NDHII; DDX9; RHA		2.39091
ILMN_1652155	DHX9	NDH II; LKP; NDHII; DDX9; RHA		3.94214
ILMN_1695226	DIAPH3	FLJ34705; DRF3; DKFZP434C0931; diap3; DKFZp686A13178	-2.69155	-6.45766
ILMN_1874530	DIAPH3	FLJ34705; DRF3; DKFZP434C0931; diap3; DKFZp686A13178	-3.05744	-5.02832
ILMN_2275533	DIAPH3	FLJ34705; DRF3; DKFZP434C0931; diap3; DKFZp686A13178		-4.90798
ILMN_2373689	DIAPH3	FLJ34705; DRF3; DKFZP434C0931; diap3; DKFZp686A13178		-3.78936
ILMN_2275533	DIAPH3	FLJ34705; DRF3; DKFZP434C0931; diap3; DKFZp686A13178	-2.17317
ILMN_1763605	DIDO1	dJ885L7.8; DIDO3; DATF1; MGC16140; FLJ11265; DIO1; DKFZp434P1115; C20orf158; KIAA0333; DIO-1; BYE1; DIDO2		2.68469
ILMN_1812934	DIDO1	dJ885L7.8; DIDO3; DATF1; MGC16140; FLJ11265; DIO1; DKFZp434P1115; C20orf158; KIAA0333; DIO-1; BYE1; DIDO2	-3.58679
ILMN_2264482	DIDO1	dJ885L7.8; DIDO3; DATF1; MGC16140; FLJ11265; DIO1; DKFZp434P1115; C20orf158; KIAA0333; DIO-1; BYE1; DIDO2	-2.1026
ILMN_2414786	DIO1	5DI; MGC130050; MGC130051; TXDI1	-2.17018
ILMN_1793743	DIRC2	FLJ14784; RCC4		-2.29553
ILMN_1695745	DISP1	DKFZP434I0428; MGC16796; MGC13130; DISPA; FLJ43740; MGC104180		3.64106
ILMN_1813517	DISP2	HsT16908; DISPB; DKFZp547N223; KIAA1742	2.1611
ILMN_1669413	DKFZP434L187			2.8014
ILMN_1655941	DKFZP434N035	DKFZp434G1017		-2.88639
ILMN_2390544	DKFZP564J102	MSTP119; MST119	3.35347	5.28028
ILMN_2216838	DKFZP586I1420			-2.09647
ILMN_3242371	DKFZP686A1627			-4.70205
ILMN_1737806	DKFZP686K1684			10.4937
ILMN_1669972	DKFZP686O24166	DKFZp686I21167		30.9444
ILMN_1757872	DKFZP761P0423			-2.63501
ILMN_3176813	DKFZP779L1853			-3.26902
ILMN_3176813	DKFZP779L1853		-2.5472
ILMN_1815673	DKK3	REIC		7.34803
ILMN_2398159	DKK3	REIC		9.85326
ILMN_1706583	DLAT	PDC-E2; DLTA; PDCE2		2.2018
ILMN_1729409	DLC1	FLJ21120; p122-RhoGAP; STARD12; HP; ARHGAP7		-2.23543
ILMN_1658607	DLEU2		-4.41215	-2.18356
ILMN_1676215	DLG2	PSD-93; DKFZp781E0954; FLJ37266; MGC131811; DKFZp781D1854	-7.8155
ILMN_1733043	DLG2	PSD-93; DKFZp781E0954; DKFZp781D1854	-4.82774
ILMN_2336728	DLG3	KIAA1232; SAP102; MRX90; NE-Dlg; MRX; NEDLG		-3.28507
ILMN_1768595	DLG4	SAP90; PSD95	-2.40067	-3.80774
ILMN_1744709	DLG5	LP-DLG; P-DLG5; PDLG; KIAA0583		-2.79243
ILMN_1754842	DLGAP4	RP5-977B1.6; KIAA0964; MGC131862; SAPAP4; DAP4		-3.13446
ILMN_1749944	DLGAP4	RP5-977B1.6; KIAA0964; MGC131862; SAPAP4; DAP4	2.37221
ILMN_1676728	DLK2	MGC2487; EGFL9; MGC111055		21.5132
ILMN_1743373	DLL1	DELTA1; Delta		-3.31317
ILMN_1753287	DLL3	SCDO1		2.20262
ILMN_1736096	DLL3	SCDO1		163.774
ILMN_1789357	DLX3	TDO		-16.321
ILMN_1759598	DLX5		9.10435	20.67
ILMN_1765993	DMBX1	OTX3; PAXB; MBX		-2.39306
ILMN_1812545	DMC1	DMC1H; HsLim15; dJ199H16.1; MGC150473; MGC150472; LIM15		45.1375
ILMN_2391264	DMKN	ZD52F10; UNQ729		54.1411
ILMN_1778319	DMKN	ZD52F10; UNQ729		120.101
ILMN_2285404	DMKN	ZD52F10; UNQ729		148.555
ILMN_1751785	DMRT2			-8.9022
ILMN_1699491	DMRTA2			2.9832
ILMN_2119486	DMTF1	DMP1; DMTF; hDMP1; FLJ41265		2.71597
ILMN_1750075	DMTF1	DMP1; DMTF; hDMP1; FLJ41265		2.96406
ILMN_1685052	DNAH1	HDHC7; HL11; HL-11; XLHSRF-1; DNAHC1		2.29583
ILMN_1779847	DNAH14	MGC149665; MGC51214; MGC27277; MGC149666		2.74915
ILMN_1775304	DNAJB1	Sis1; Hsp40; HSPF1; Hdj1		-2.05278
ILMN_1758545	DNAJB12	DJ10; DKFZp586B2023		-2.70084
ILMN_2390974	DNAJB2	HSPF3; HSJ1		-2.04225
ILMN_1773742	DNAJB9	MSTP049; MDG1; DKFZP564F1862; MST049; ERdj4	-2.98249	-2.56912
ILMN_2311020	DNAJC12	RP11-57G10.2; JDP1		19.497
ILMN_1803073	DNAJC12	RP11-57G10.2; JDP1		20.7398
ILMN_2269256	DNAJC12	RP11-57G10.2; JDP1		24.8474
ILMN_1725773	DNAJC12	RP11-57G10.2; JDP1		33.8898
ILMN_1717078	DNAJC16	RP4-680D5.1; DKFZp781I1547; DKFZp686G1298; DKFZp686N0387; KIAA0962		-3.08157
ILMN_1703573	DNAJC17	FLJ10634		-2.98476
ILMN_1688730	DNAJC18	MGC29463		5.52462
ILMN_1685930	DNAJC24	JJJ3; ZCSL3		2.14631
ILMN_1767809	DNAJC25-GNG10			2.50606
ILMN_2253246	DNAJC28	C21orf78		3.17652
ILMN_1659843	DNAJC3	PRKRI; HP58; P58IPK; P58	-2.15307
ILMN_3307827	DNAJC4			-2.1925
ILMN_1696079	DNAJC6	KIAA0473; MGC129914; DJC6; MGC129915; MGC48436		-2.83529
ILMN_2122300	DNAL1	C14orf168; MGC12435		-2.17633
ILMN_1719616	DNASE1	DRNI; DNL1; FLJ38093		3.81729
ILMN_3251171	DNASE1L1	DNL1L; XIB; DNAS1L1; DNASEX	-3.20922	-4.51593
ILMN_2380967	DNASE1L1	XIB; DNAS1L1; DNL1L; DNASEX		3.35389
ILMN_2256081	DNASE1L1	DNL1L; XIB; DNAS1L1; DNASEX		4.41123
ILMN_2049184	DNASE1L3	LSD; DNAS1L3; DHP2	-4.51427
ILMN_2275742	DNASE2B	DLAD	-2.45787
ILMN_1691393	DNPEP	ASPEP; DAP		-2.25879
ILMN_1812477	DOC2A		-2.34207
ILMN_1702301	DOCK10	Nbla10300; DKFZp781A1532; DRIP2; ZIZ3		-51.8065
ILMN_1765860	DOCK11	ZIZ2; bB128O4.1; FLJ43653; FLJ32122		32.2318
ILMN_1712352	DOCK3	KIAA0299; PBP; MOCA	-2.29223
ILMN_1773413	DOCK9	RP11-155N3.2; DKFZp686C11110; zizimin1; FLJ45601; KIAA1058; KIAA1085; FLJ16744; ZIZ1; DKFZp686N04132; FLJ44528; FLJ45282; DKFZp686D2047	-2.43627
ILMN_1774261	DOK4	FLJ10488		-2.48617
ILMN_1785290	DOK6	HsT3226; DOK5L; MGC20785		-15.2609
ILMN_1726990	DOM3Z	NG6; DOM3L		2.01274
ILMN_1739156	DOPEY1	KIAA1117; FLJ35610; dJ202D23.2	-2.2878
ILMN_1741711	DOPEY2	C21orf5		-2.67865
ILMN_1744244	DPAGT1	GPT; DPAGT2; D11S366; CDG-Ij; ALG7; UAGT; DGPT; G1PT; DPAGT; UGAT		-2.77232
ILMN_1692760	DPAGT1	GPT; DPAGT2; D11S366; CDG-Ij; ALG7; UAGT; DGPT; G1PT; DPAGT; UGAT		-2.41124
ILMN_1734380	DPF3	FLJ14079; CERD4		-2.27941
ILMN_1735573	DPH1	DPH2L1; FLJ33211; DPH2L; OVCA1		-3.12175
ILMN_2261973	DPH3	MGC20197; DPH3A; DELGIP1; ZCSL2; DELGIP; KTI11; DESR1		2.01444
ILMN_1679912	DPH3	MGC20197; DPH3A; DELGIP1; ZCSL2; DELGIP; KTI11; DESR1		2.51238
[truncated: 7,210 more rows]
