# Supplementary material for: DAB2IP loss confers the resistance of prostate cancer to androgen deprivation therapy through activating STAT3 and inhibiting apoptosis
Source: Cell Death Dis. 2015 Oct 29;6(10):e1955–. doi: 10.1038/cddis.2015.289 (PMC5399177; doi:10.1038/cddis.2015.289)
Supplement: Supplementary Table 2 [file cddis2015289x4.xls]

## Sheet: Sheet1
CPFP Simple Protein Overview
Submission: SUB3258 - SVJ-897-Yun-Human-DAB2IP (Mass-spec)
Search: MSS3774 - SVJ-897-Yun-Human-DAB2IP (Mass-spec) (Meta)
Key to Groups
Group	Data Files
Group C-flag	QEX1_S03685
Group C-IgG	QEX1_S03687
Group N-flag	QEX1_S03686
Group N-IgG	QEX1_S03688
Results
				RATIOS
Description	mw (Da)	PSMs	% Coverage	C-flag/C-IgG	N-flag/N-IgG
FLNA_HUMAN Filamin-A OS=Homo sapiens GN=FLNA PE=1 SV=4	280618	1697	82.6	0.889961	1.25049
VIME_HUMAN Vimentin OS=Homo sapiens GN=VIM PE=1 SV=4	53745.2	1200	93.3	0.74759	0.697428
FAS_HUMAN Fatty acid synthase OS=Homo sapiens GN=FASN PE=1 SV=3	273993	1115	79.3	1.52992	2.68991
MYH9_HUMAN Myosin-9 OS=Homo sapiens GN=MYH9 PE=1 SV=4	226968	1039	75.2	0.955013	1.47485
CLH1_HUMAN Clathrin heavy chain 1 OS=Homo sapiens GN=CLTC PE=1 SV=5	188257	822	81.8	1.34931	0.918124
EF2_HUMAN Elongation factor 2 OS=Homo sapiens GN=EEF2 PE=1 SV=4	95529.1	718	75.4	1.20311	1.79692
PRKDC_HUMAN DNA-dependent protein kinase catalytic subunit OS=Homo sapiens GN=PRKDC PE=1 SV=3	470013	681	55.7	1.36255	1.24648
K2C1_HUMAN Keratin, type II cytoskeletal 1 OS=Homo sapiens GN=KRT1 PE=1 SV=6	66179.1	586	70.8	0.117221	0.709409
DESP_HUMAN Desmoplakin OS=Homo sapiens GN=DSP PE=1 SV=3	332415	582	68.5	0.751807	0.938019
K1C10_HUMAN Keratin, type I cytoskeletal 10 OS=Homo sapiens GN=KRT10 PE=1 SV=6	58953.8	545	67.6	0.0959496	0.433633
MYH10_HUMAN Myosin-10 OS=Homo sapiens GN=MYH10 PE=1 SV=3	229434	501	65.4	0.887352	1.69574
U520_HUMAN U5 small nuclear ribonucleoprotein 200 kDa helicase OS=Homo sapiens GN=SNRNP200 PE=1 SV=2	244983	497	64.2	1.31597	2.1664
HNRPM_HUMAN Heterogeneous nuclear ribonucleoprotein M OS=Homo sapiens GN=HNRNPM PE=1 SV=3	77680.4	496	87	0.892429	0.836348
HNRPK_HUMAN Heterogeneous nuclear ribonucleoprotein K OS=Homo sapiens GN=HNRNPK PE=1 SV=1	51122.5	495	71.1	0.825119	1.58322
K1C9_HUMAN Keratin, type I cytoskeletal 9 OS=Homo sapiens GN=KRT9 PE=1 SV=3	62206.9	483	84.3	0.0687927	0.610284
PARP1_HUMAN Poly [ADP-ribose] polymerase 1 OS=Homo sapiens GN=PARP1 PE=1 SV=4	113301	482	78.5	0.689493	1.93471
PYR1_HUMAN CAD protein OS=Homo sapiens GN=CAD PE=1 SV=3	243496	471	71.4	1.01573	N-IgG ONLY
HSP71_HUMAN Heat shock 70 kDa protein 1A/1B OS=Homo sapiens GN=HSPA1A PE=1 SV=5	70189.1	436	81.9	0.87045	1.42706
EF1A1_HUMAN Elongation factor 1-alpha 1 OS=Homo sapiens GN=EEF1A1 PE=1 SV=1	50235.2	426	78.6	1.34037	0.783951
DYHC1_HUMAN Cytoplasmic dynein 1 heavy chain 1 OS=Homo sapiens GN=DYNC1H1 PE=1 SV=5	533459	418	40.1	1.28578	0.462151
PRP8_HUMAN Pre-mRNA-processing-splicing factor 8 OS=Homo sapiens GN=PRPF8 PE=1 SV=2	274111	405	58.1	1.18607	2.02348
DHX9_HUMAN ATP-dependent RNA helicase A OS=Homo sapiens GN=DHX9 PE=1 SV=4	141247	392	65.6	1.16014	1.38033
NONO_HUMAN Non-POU domain-containing octamer-binding protein OS=Homo sapiens GN=NONO PE=1 SV=4	54323.4	369	74.9	1.46706	1.08159
XRCC5_HUMAN X-ray repair cross-complementing protein 5 OS=Homo sapiens GN=XRCC5 PE=1 SV=3	82868.4	357	83.1	1.08852	2.16296
CH60_HUMAN 60 kDa heat shock protein, mitochondrial OS=Homo sapiens GN=HSPD1 PE=1 SV=2	61178.5	348	79.9	1.03048	1.27188
XRCC6_HUMAN X-ray repair cross-complementing protein 6 OS=Homo sapiens GN=XRCC6 PE=1 SV=2	69979.2	346	73.6	0.850062	1.88769
EIF3A_HUMAN Eukaryotic translation initiation factor 3 subunit A OS=Homo sapiens GN=EIF3A PE=1 SV=1	166883	346	72.6	0.8468	0.984127
K2C8_HUMAN Keratin, type II cytoskeletal 8 OS=Homo sapiens GN=KRT8 PE=1 SV=7	56717.5	340	89.4	0.700787	0.355714
HNRPU_HUMAN Heterogeneous nuclear ribonucleoprotein U OS=Homo sapiens GN=HNRNPU PE=1 SV=6	90762.1	333	59.2	1.14853	1.18858
J3KTA4_HUMAN Probable ATP-dependent RNA helicase DDX5 OS=Homo sapiens GN=DDX5 PE=2 SV=1	69284.8	322	79	1.07796	0.594419
K22E_HUMAN Keratin, type II cytoskeletal 2 epidermal OS=Homo sapiens GN=KRT2 PE=1 SV=2	65573.3	317	93	0.054928	0.485762
SYEP_HUMAN Bifunctional glutamate/proline--tRNA ligase OS=Homo sapiens GN=EPRS PE=1 SV=5	170933	315	64.2	1.44426	6.16091
NUCL_HUMAN Nucleolin OS=Homo sapiens GN=NCL PE=1 SV=3	76766.5	313	48.2	0.793333	1.41202
Possible Contaminant K22E_HUMAN	66005.5	311	93	0.0551077	0.488792
SPTN1_HUMAN Spectrin alpha chain, non-erythrocytic 1 OS=Homo sapiens GN=SPTAN1 PE=1 SV=3	285103	297	56.5	1.24584	2.5804
EPIPL_HUMAN Epiplakin OS=Homo sapiens GN=EPPK1 PE=1 SV=2	556792	292	70.5	0.584504	0.664058
H0Y3A3_HUMAN Disabled homolog 2-interacting protein (Fragment) OS=Homo sapiens GN=DAB2IP PE=2 SV=1	125287	291	60	2.14171	46.1799
TCPB_HUMAN T-complex protein 1 subunit beta OS=Homo sapiens GN=CCT2 PE=1 SV=4	57596.2	279	87.1	1.06444	1.44358
H3BLZ8_HUMAN Probable ATP-dependent RNA helicase DDX17 OS=Homo sapiens GN=DDX17 PE=2 SV=1	80438.1	278	69.8	0.83622	0.590541
TIF1B_HUMAN Transcription intermediary factor 1-beta OS=Homo sapiens GN=TRIM28 PE=1 SV=5	88727.6	277	74.6	1.24172	2.0122
DDX3X_HUMAN ATP-dependent RNA helicase DDX3X OS=Homo sapiens GN=DDX3X PE=1 SV=3	73396.1	274	72.2	0.831913	0.857277
ILF3_HUMAN Isoform 7 of Interleukin enhancer-binding factor 3 OS=Homo sapiens GN=ILF3	96000.5	272	60.5	0.896749	1.55676
HS90B_HUMAN Heat shock protein HSP 90-beta OS=Homo sapiens GN=HSP90AB1 PE=1 SV=4	83428.2	264	82.5	0.987179	1.79467
KPYM_HUMAN Pyruvate kinase PKM OS=Homo sapiens GN=PKM PE=1 SV=4	58044.1	261	84.2	0.969274	1.70863
SFPQ_HUMAN Splicing factor, proline- and glutamine-rich OS=Homo sapiens GN=SFPQ PE=1 SV=2	76299.7	261	62.1	0.413361	1.27025
SYVC_HUMAN Valine--tRNA ligase OS=Homo sapiens GN=VARS PE=1 SV=4	140766	252	61.3	1.59363	1.34566
MBB1A_HUMAN Myb-binding protein 1A OS=Homo sapiens GN=MYBBP1A PE=1 SV=2	149670	249	68	4.06984	1.27731
ACLY_HUMAN ATP-citrate synthase OS=Homo sapiens GN=ACLY PE=1 SV=3	121086	245	61.8	1.38524	3.25312
IRS4_HUMAN Insulin receptor substrate 4 OS=Homo sapiens GN=IRS4 PE=1 SV=1	134045	240	65.9	1.01363	4.33102
Possible Contaminant ALBU_BOVIN	69428.5	240	82.4	0.0689618	0.0477345
SPTB2_HUMAN Spectrin beta chain, non-erythrocytic 1 OS=Homo sapiens GN=SPTBN1 PE=1 SV=2	275141	238	53.3	1.6897	2.2653
RL4_HUMAN 60S ribosomal protein L4 OS=Homo sapiens GN=RPL4 PE=1 SV=5	47793.5	226	63.9	1.80877	0.488055
ENOA_HUMAN Alpha-enolase OS=Homo sapiens GN=ENO1 PE=1 SV=2	47265.4	221	77.9	0.675103	0.642392
SF3B1_HUMAN Splicing factor 3B subunit 1 OS=Homo sapiens GN=SF3B1 PE=1 SV=3	146116	220	60	1.25215	2.69276
E9PK91_HUMAN Bcl-2-associated transcription factor 1 OS=Homo sapiens GN=BCLAF1 PE=2 SV=1	100424	219	58.1	1.01731	20.7463
U5S1_HUMAN 116 kDa U5 small nuclear ribonucleoprotein component OS=Homo sapiens GN=EFTUD2 PE=1 SV=1	105587	219	75.7	1.05912	1.35833
HSP7C_HUMAN Heat shock cognate 71 kDa protein OS=Homo sapiens GN=HSPA8 PE=1 SV=1	71034.3	211	69.7	0.841166	1.68949
TCPH_HUMAN T-complex protein 1 subunit eta OS=Homo sapiens GN=CCT7 PE=1 SV=2	59491	208	84.2	1.23714	1.72458
IMB1_HUMAN Importin subunit beta-1 OS=Homo sapiens GN=KPNB1 PE=1 SV=2	97360.2	202	65.4	1.04888	1.47948
DHX15_HUMAN Putative pre-mRNA-splicing factor ATP-dependent RNA helicase DHX15 OS=Homo sapiens GN=DHX15 PE=1 SV=2	91109.3	200	58.1	1.0367	1.67325
SYIC_HUMAN Isoleucine--tRNA ligase, cytoplasmic OS=Homo sapiens GN=IARS PE=1 SV=2	144784	200	54.6	1.3566	3.44923
EF1G_HUMAN Elongation factor 1-gamma OS=Homo sapiens GN=EEF1G PE=1 SV=3	50213.2	200	69.8	1.46531	0.370263
FUBP2_HUMAN Far upstream element-binding protein 2 OS=Homo sapiens GN=KHSRP PE=1 SV=4	73268.1	199	65.3	0.82686	1.27996
HNRPL_HUMAN Heterogeneous nuclear ribonucleoprotein L OS=Homo sapiens GN=HNRNPL PE=1 SV=2	64254.5	198	73.5	1.05166	1.89749
TCPA_HUMAN T-complex protein 1 subunit alpha OS=Homo sapiens GN=TCP1 PE=1 SV=1	60467.7	196	85.6	1.10128	2.30661
GRP75_HUMAN Stress-70 protein, mitochondrial OS=Homo sapiens GN=HSPA9 PE=1 SV=2	73832.9	193	58.5	0.80597	0.928177
NUMA1_HUMAN Isoform 2 of Nuclear mitotic apparatus protein 1 OS=Homo sapiens GN=NUMA1	237003	192	58.9	1.02501	1.00998
ATPA_HUMAN ATP synthase subunit alpha, mitochondrial OS=Homo sapiens GN=ATP5A1 PE=1 SV=1	59875.7	191	67.5	1.14326	1.3389
TLN1_HUMAN Talin-1 OS=Homo sapiens GN=TLN1 PE=1 SV=3	270356	187	50.1	1.40249	0.666774
DDX21_HUMAN Nucleolar RNA helicase 2 OS=Homo sapiens GN=DDX21 PE=1 SV=5	87524.5	183	68.3	1.46028	1.61169
TCPD_HUMAN T-complex protein 1 subunit delta OS=Homo sapiens GN=CCT4 PE=1 SV=4	58031.8	182	78.8	1.16937	1.32186
E9PPU0_HUMAN Epiplakin OS=Homo sapiens GN=EPPK1 PE=4 SV=1	265182	177	57.2	0.533398	1.65652
MCM7_HUMAN DNA replication licensing factor MCM7 OS=Homo sapiens GN=MCM7 PE=1 SV=4	81454.7	172	68.7	1.19396	0.906286
PABP1_HUMAN Polyadenylate-binding protein 1 OS=Homo sapiens GN=PABPC1 PE=1 SV=2	70806	172	67.1	0.7851	1.30854
TCPG_HUMAN T-complex protein 1 subunit gamma OS=Homo sapiens GN=CCT3 PE=1 SV=4	60657.4	169	75.8	1.02567	1.40595
EIF3C_HUMAN Eukaryotic translation initiation factor 3 subunit C OS=Homo sapiens GN=EIF3C PE=1 SV=1	105548	167	52.9	0.828841	N-flag ONLY
KI67_HUMAN Antigen KI-67 OS=Homo sapiens GN=MKI67 PE=1 SV=2	359446	165	41.7	0.836473	1.66859
DDX1_HUMAN ATP-dependent RNA helicase DDX1 OS=Homo sapiens GN=DDX1 PE=1 SV=2	82595.9	164	76.8	1.09245	1.50758
UN45A_HUMAN Isoform 2 of Protein unc-45 homolog A OS=Homo sapiens GN=UNC45A	101881	163	66.7	1.08304	1.65096
KI67_HUMAN Isoform Short of Antigen KI-67 OS=Homo sapiens GN=MKI67	320112	162	45.6	0.836461	1.60361
RBM14_HUMAN RNA-binding protein 14 OS=Homo sapiens GN=RBM14 PE=1 SV=2	69647	159	56.1	1.72049	0.251704
TBB5_HUMAN Tubulin beta chain OS=Homo sapiens GN=TUBB PE=1 SV=2	49765	159	83.1	1.24355	0.653386
MCM3_HUMAN DNA replication licensing factor MCM3 OS=Homo sapiens GN=MCM3 PE=1 SV=3	91158.2	157	61.4	0.796214	1.78053
C1TC_HUMAN C-1-tetrahydrofolate synthase, cytoplasmic OS=Homo sapiens GN=MTHFD1 PE=1 SV=3	101765	156	71.8	1.16898	1.28705
E9PCA1_HUMAN T-complex protein 1 subunit epsilon OS=Homo sapiens GN=CCT5 PE=2 SV=1	57251.6	155	86.3	1.19851	2.71759
COPA_HUMAN Coatomer subunit alpha OS=Homo sapiens GN=COPA PE=1 SV=2	138618	155	61.8	1.2167	N-flag ONLY
SYRC_HUMAN Arginine--tRNA ligase, cytoplasmic OS=Homo sapiens GN=RARS PE=1 SV=2	75511	155	74.1	1.12933	N-flag ONLY
B9A067_HUMAN Mitochondrial inner membrane protein OS=Homo sapiens GN=IMMT PE=2 SV=2	83713.4	154	75.8	1.03578	5.34858
TCPZ_HUMAN T-complex protein 1 subunit zeta OS=Homo sapiens GN=CCT6A PE=1 SV=3	58131.7	153	58.8	1.11266	1.75692
SYDC_HUMAN Aspartate--tRNA ligase, cytoplasmic OS=Homo sapiens GN=DARS PE=1 SV=2	57244.1	151	74.1	1.18885	1.6416
SYMC_HUMAN Methionine--tRNA ligase, cytoplasmic OS=Homo sapiens GN=MARS PE=1 SV=2	101304	149	61.4	1.05326	0.339269
KINH_HUMAN Kinesin-1 heavy chain OS=Homo sapiens GN=KIF5B PE=1 SV=1	109905	148	74.8	1.05746
EDC4_HUMAN Enhancer of mRNA-decapping protein 4 OS=Homo sapiens GN=EDC4 PE=1 SV=1	151981	145	49.3	0.795909	N-IgG ONLY
SYQ_HUMAN Glutamine--tRNA ligase OS=Homo sapiens GN=QARS PE=1 SV=1	87959	145	68.5	1.1408	N-flag ONLY
VIGLN_HUMAN Vigilin OS=Homo sapiens GN=HDLBP PE=1 SV=2	141746	145	55	1.23532	N-IgG ONLY
TOP1_HUMAN DNA topoisomerase 1 OS=Homo sapiens GN=TOP1 PE=1 SV=2	90885	140	59.2	C-flag ONLY	1.98251
UBA1_HUMAN Ubiquitin-like modifier-activating enzyme 1 OS=Homo sapiens GN=UBA1 PE=1 SV=3	118081	138	52.8	0.816761	4.41352
SF3B3_HUMAN Splicing factor 3B subunit 3 OS=Homo sapiens GN=SF3B3 PE=1 SV=4	135852	137	50.5	0.940531	2.20787
TPR_HUMAN Nucleoprotein TPR OS=Homo sapiens GN=TPR PE=1 SV=3	267834	135	29.7	0.561244	1.41351
TR150_HUMAN Thyroid hormone receptor-associated protein 3 OS=Homo sapiens GN=THRAP3 PE=1 SV=2	108871	135	40.5	1.07917	16.6078
IF4A1_HUMAN Eukaryotic initiation factor 4A-I OS=Homo sapiens GN=EIF4A1 PE=1 SV=1	46232.6	134	78.1	1.31862	0.845706
SMHD1_HUMAN Structural maintenance of chromosomes flexible hinge domain-containing protein 1 OS=Homo sapiens GN=SMCHD1 PE=1 SV=2	226825	133	39.5	0.927909	2.14844
PRP19_HUMAN Pre-mRNA-processing factor 19 OS=Homo sapiens GN=PRPF19 PE=1 SV=1	55290.4	133	70.6	0.914865	1.43249
KHDR1_HUMAN KH domain-containing, RNA-binding, signal transduction-associated protein 1 OS=Homo sapiens GN=KHDRBS1 PE=1 SV=1	48323.3	133	41.8	0.777372	1.10052
RBP2_HUMAN E3 SUMO-protein ligase RanBP2 OS=Homo sapiens GN=RANBP2 PE=1 SV=2	358929	130	29.7	1.38682	1.50024
K1C18_HUMAN Keratin, type I cytoskeletal 18 OS=Homo sapiens GN=KRT18 PE=1 SV=2	48154.6	130	74.4	1.88502	0.0920513
TCPQ_HUMAN T-complex protein 1 subunit theta OS=Homo sapiens GN=CCT8 PE=1 SV=4	59744.6	129	67	1.27944	1.88675
ACTB_HUMAN Actin, cytoplasmic 1 OS=Homo sapiens GN=ACTB PE=1 SV=1	41817.8	126	89.6	4.4205	0.519017
MCM4_HUMAN DNA replication licensing factor MCM4 OS=Homo sapiens GN=MCM4 PE=1 SV=5	96749.8	124	59.1	1.23239	2.66618
RCC2_HUMAN Protein RCC2 OS=Homo sapiens GN=RCC2 PE=1 SV=2	56193.3	122	70.9	0.732135	1.26785
COPB_HUMAN Coatomer subunit beta OS=Homo sapiens GN=COPB1 PE=1 SV=3	107344	121	56	1.32787	N-flag ONLY
USP9X_HUMAN Probable ubiquitin carboxyl-terminal hydrolase FAF-X OS=Homo sapiens GN=USP9X PE=1 SV=3	291034	121	34.1	1.39318	N-flag ONLY
TOP2A_HUMAN DNA topoisomerase 2-alpha OS=Homo sapiens GN=TOP2A PE=1 SV=3	183035	120	52.1		1.75092
RTCB_HUMAN tRNA-splicing ligase RtcB homolog OS=Homo sapiens GN=RTCB PE=1 SV=1	55318.9	120	65.7	1.17859	1.24822
P5CS_HUMAN Delta-1-pyrroline-5-carboxylate synthase OS=Homo sapiens GN=ALDH18A1 PE=1 SV=2	87268.6	119	49.9	0.994963	N-flag ONLY
HS90A_HUMAN Heat shock protein HSP 90-alpha OS=Homo sapiens GN=HSP90AA1 PE=1 SV=5	98351.6	118	67.1	0.681834	3.03562
IMA1_HUMAN Importin subunit alpha-1 OS=Homo sapiens GN=KPNA2 PE=1 SV=1	57970	117	72.8	1.19492	1.20264
PLAK_HUMAN Junction plakoglobin OS=Homo sapiens GN=JUP PE=1 SV=3	81908.9	117	60.8	0.876984	1.3713
CNOT1_HUMAN CCR4-NOT transcription complex subunit 1 OS=Homo sapiens GN=CNOT1 PE=1 SV=2	267470	116	31.5	1.26714	0.9457
GTF2I_HUMAN General transcription factor II-I OS=Homo sapiens GN=GTF2I PE=1 SV=2	110325	116	58.5	0.665359	2.12081
MCM6_HUMAN DNA replication licensing factor MCM6 OS=Homo sapiens GN=MCM6 PE=1 SV=1	93065.4	116	51.4	1.27756	2.97737
ASCC3_HUMAN Activating signal cointegrator 1 complex subunit 3 OS=Homo sapiens GN=ASCC3 PE=1 SV=3	251949	115	40.3	1.06523
F5H8J4_HUMAN Eukaryotic translation initiation factor 4 gamma 3 OS=Homo sapiens GN=EIF4G3 PE=2 SV=1	121825	114	36.6	0.920757	4.05086
CAPR1_HUMAN Caprin-1 OS=Homo sapiens GN=CAPRIN1 PE=1 SV=2	77012.4	114	32.6	1.05988	N-flag ONLY
C1TM_HUMAN Monofunctional C1-tetrahydrofolate synthase, mitochondrial OS=Homo sapiens GN=MTHFD1L PE=1 SV=1	106012	113	60.6	1.27557	N-flag ONLY
G8JLB6_HUMAN Heterogeneous nuclear ribonucleoprotein H OS=Homo sapiens GN=HNRNPH1 PE=2 SV=1	49324.5	111	67.3	1.04611	0.548228
IF2B1_HUMAN Insulin-like growth factor 2 mRNA-binding protein 1 OS=Homo sapiens GN=IGF2BP1 PE=1 SV=2	63603.3	110	56.7	0.737311	2.41094
ACACA_HUMAN Acetyl-CoA carboxylase 1 OS=Homo sapiens GN=ACACA PE=1 SV=2	266087	110	32.8	1.41909	N-flag ONLY
E7EX90_HUMAN Dynactin subunit 1 OS=Homo sapiens GN=DCTN1 PE=2 SV=1	137096	109	44.4	1.31473	5.90249
YLPM1_HUMAN Isoform 4 of YLP motif-containing protein 1 OS=Homo sapiens GN=YLPM1	242125	109	31.6	0.469458	0.180274
CCAR2_HUMAN Cell cycle and apoptosis regulator protein 2 OS=Homo sapiens GN=CCAR2 PE=1 SV=2	103108	106	55.3	1.15896	1.94959
GRP78_HUMAN 78 kDa glucose-regulated protein OS=Homo sapiens GN=HSPA5 PE=1 SV=2	72468.5	106	57.8	0.952596	2.50078
G5E9Q2_HUMAN Cold shock domain containing E1, RNA-binding, isoform CRA_d OS=Homo sapiens GN=CSDE1 PE=2 SV=1	90781.9	105	50.8	0.857918	1.46626
EIF3B_HUMAN Eukaryotic translation initiation factor 3 subunit B OS=Homo sapiens GN=EIF3B PE=1 SV=3	99219.2	102	61.1	1.19855
CKAP5_HUMAN Cytoskeleton-associated protein 5 OS=Homo sapiens GN=CKAP5 PE=1 SV=3	226708	102	30.5	1.52236	1.50811
H7BXY3_HUMAN Putative ATP-dependent RNA helicase DHX30 OS=Homo sapiens GN=DHX30 PE=2 SV=1	129699	101	53.9	1.16513
MSH2_HUMAN DNA mismatch repair protein Msh2 OS=Homo sapiens GN=MSH2 PE=1 SV=1	104947	100	44	1.32759	2.50473
PRP6_HUMAN Pre-mRNA-processing factor 6 OS=Homo sapiens GN=PRPF6 PE=1 SV=1	107128	100	45.2	1.04885	2.86612
GCN1L_HUMAN Translational activator GCN1 OS=Homo sapiens GN=GCN1L1 PE=1 SV=6	293365	99	23.1	1.44179	2.83709
UTRO_HUMAN Utrophin OS=Homo sapiens GN=UTRN PE=1 SV=2	395247	99	26.4	0.648475	N-flag ONLY
E7ESP9_HUMAN Neurofilament medium polypeptide OS=Homo sapiens GN=NEFM PE=2 SV=1	102681	99	52.1	0.626913	N-IgG ONLY
ANM5_HUMAN Protein arginine N-methyltransferase 5 OS=Homo sapiens GN=PRMT5 PE=1 SV=4	72817.7	98	66.6	1.18068	N-IgG ONLY
B9ZVX0_HUMAN Diaphanous homolog 1 (Drosophila), isoform CRA_a OS=Homo sapiens GN=DIAPH1 PE=2 SV=1	140578	97	45.5	2.35685
IQGA1_HUMAN Ras GTPase-activating-like protein IQGAP1 OS=Homo sapiens GN=IQGAP1 PE=1 SV=1	189620	97	39.6	1.35126	3.66287
GNL3_HUMAN Guanine nucleotide-binding protein-like 3 OS=Homo sapiens GN=GNL3 PE=1 SV=2	60646.6	97	57.5	1.04718	0.0935993
U2AF2_HUMAN Splicing factor U2AF 65 kDa subunit OS=Homo sapiens GN=U2AF2 PE=1 SV=4	53213.1	97	53.1	0.875451	1.74031
CKAP4_HUMAN Cytoskeleton-associated protein 4 OS=Homo sapiens GN=CKAP4 PE=1 SV=2	66162.8	95	68.3	1.15648	9.96771
CND1_HUMAN Condensin complex subunit 1 OS=Homo sapiens GN=NCAPD2 PE=1 SV=3	157497	94	39.5	1.90296	1.79677
PAIRB_HUMAN Plasminogen activator inhibitor 1 RNA-binding protein OS=Homo sapiens GN=SERBP1 PE=1 SV=2	45046.5	93	51	0.811765	3.75506
SMC2_HUMAN Structural maintenance of chromosomes protein 2 OS=Homo sapiens GN=SMC2 PE=1 SV=2	125173	92	43.5	1.56073	1.62558
E7EW20_HUMAN Unconventional myosin-VI OS=Homo sapiens GN=MYO6 PE=2 SV=1	148943	91	48.2	0.913933	1.1883
CAND1_HUMAN Cullin-associated NEDD8-dissociated protein 1 OS=Homo sapiens GN=CAND1 PE=1 SV=2	136649	90	40.5	1.14005	3.05975
SKIV2_HUMAN Helicase SKI2W OS=Homo sapiens GN=SKIV2L PE=1 SV=3	138028	90	43.7	1.74808
SYNC_HUMAN Asparagine--tRNA ligase, cytoplasmic OS=Homo sapiens GN=NARS PE=1 SV=1	63064.6	89	46	1.36256	1.63308
J3KNL6_HUMAN Protein transport protein Sec16A OS=Homo sapiens GN=SEC16A PE=2 SV=1	252440	88	30.5	0.772657
LARP1_HUMAN La-related protein 1 OS=Homo sapiens GN=LARP1 PE=1 SV=2	123758	88	45.4	0.818349	N-flag ONLY
RAD50_HUMAN DNA repair protein RAD50 OS=Homo sapiens GN=RAD50 PE=1 SV=1	154869	88	37.2	0.732784	1.92664
RENT1_HUMAN Regulator of nonsense transcripts 1 OS=Homo sapiens GN=UPF1 PE=1 SV=2	123282	88	42.2	0.884115	N-flag ONLY
SMC4_HUMAN Structural maintenance of chromosomes protein 4 OS=Homo sapiens GN=SMC4 PE=1 SV=2	147469	87	40.8	1.23793	2.65221
SMC1A_HUMAN Structural maintenance of chromosomes protein 1A OS=Homo sapiens GN=SMC1A PE=1 SV=2	143504	87	39.1	0.692482	2.33327
GANAB_HUMAN Neutral alpha-glucosidase AB OS=Homo sapiens GN=GANAB PE=1 SV=3	107077	87	48.3	1.41363	N-flag ONLY
DDB1_HUMAN DNA damage-binding protein 1 OS=Homo sapiens GN=DDB1 PE=1 SV=1	127212	87	33.5	0.972849	3.43173
ATX2L_HUMAN Ataxin-2-like protein OS=Homo sapiens GN=ATXN2L PE=1 SV=2	113610	86	39.3	0.804934
RL3_HUMAN 60S ribosomal protein L3 OS=Homo sapiens GN=RPL3 PE=1 SV=2	46187.8	85	59.8	7.48243	0.552435
RAGP1_HUMAN Ran GTPase-activating protein 1 OS=Homo sapiens GN=RANGAP1 PE=1 SV=1	63664.4	85	52.8	1.3266	2.69806
PABP4_HUMAN Isoform 3 of Polyadenylate-binding protein 4 OS=Homo sapiens GN=PABPC4	72525	85	56.1	0.787436
SMCA5_HUMAN SWI/SNF-related matrix-associated actin-dependent regulator of chromatin subfamily A member 5 OS=Homo sapiens GN=SMARCA5 PE=1 SV=1	122135	84	43.3	0.268704	1.67338
FUS_HUMAN RNA-binding protein FUS OS=Homo sapiens GN=FUS PE=1 SV=1	53466.8	83	25.3	0.778036	0.495289
SMC3_HUMAN Structural maintenance of chromosomes protein 3 OS=Homo sapiens GN=SMC3 PE=1 SV=2	141814	83	45.5	0.934685	2.66901
RUVB2_HUMAN RuvB-like 2 OS=Homo sapiens GN=RUVBL2 PE=1 SV=3	51250.6	83	64.8	0.828929	0.811586
F5H698_HUMAN Leucine--tRNA ligase, cytoplasmic OS=Homo sapiens GN=LARS PE=2 SV=1	134722	82	43.2	1.22201	N-flag ONLY
EFTU_HUMAN Elongation factor Tu, mitochondrial OS=Homo sapiens GN=TUFM PE=1 SV=2	49636.3	81	67.7	2.11503
RPN1_HUMAN Dolichyl-diphosphooligosaccharide--protein glycosyltransferase subunit 1 OS=Homo sapiens GN=RPN1 PE=1 SV=1	68706.9	81	48.9	1.13482	1.25565
RRBP1_HUMAN Ribosome-binding protein 1 OS=Homo sapiens GN=RRBP1 PE=1 SV=4	152512	81	54.2	1.53861
EZRI_HUMAN Ezrin OS=Homo sapiens GN=EZR PE=1 SV=4	69531.8	81	63.1		1.39681
RUVB1_HUMAN RuvB-like 1 OS=Homo sapiens GN=RUVBL1 PE=1 SV=1	50322.4	80	46.9	1.10073	0.855592
LMNB1_HUMAN Lamin-B1 OS=Homo sapiens GN=LMNB1 PE=1 SV=2	66529.7	80	67.4	C-flag ONLY	1.62278
2AAA_HUMAN Serine/threonine-protein phosphatase 2A 65 kDa regulatory subunit A alpha isoform OS=Homo sapiens GN=PPP2R1A PE=1 SV=4	65429	80	52.5	1.15819	2.9222
SK2L2_HUMAN Superkiller viralicidic activity 2-like 2 OS=Homo sapiens GN=SKIV2L2 PE=1 SV=3	118036	79	46.2	0.898082	2.96176
AIFM1_HUMAN Apoptosis-inducing factor 1, mitochondrial OS=Homo sapiens GN=AIFM1 PE=1 SV=1	67039	79	60.4	1.01429	9.69482
FUBP1_HUMAN Far upstream element-binding protein 1 OS=Homo sapiens GN=FUBP1 PE=1 SV=3	67698.6	79	49.7		1.58684
MOV10_HUMAN Putative helicase MOV-10 OS=Homo sapiens GN=MOV10 PE=1 SV=2	113888	79	50.5	0.839532
B4DVY1_HUMAN Eukaryotic translation initiation factor 3 subunit D OS=Homo sapiens GN=EIF3D PE=2 SV=1	64094.5	78	63.3	0.842789
TTC37_HUMAN Tetratricopeptide repeat protein 37 OS=Homo sapiens GN=TTC37 PE=1 SV=1	175843	78	35.6	1.22196
DDX18_HUMAN ATP-dependent RNA helicase DDX18 OS=Homo sapiens GN=DDX18 PE=1 SV=2	75557.6	78	57	1.34509	2.37984
XRN2_HUMAN 5'-3' exoribonuclease 2 OS=Homo sapiens GN=XRN2 PE=1 SV=1	108783	78	42.7	0.628959	1.65756
DNMT1_HUMAN DNA (cytosine-5)-methyltransferase 1 OS=Homo sapiens GN=DNMT1 PE=1 SV=2	185189	78	36.8		1.75206
RBM25_HUMAN RNA-binding protein 25 OS=Homo sapiens GN=RBM25 PE=1 SV=3	100377	77	36.5	0.852045	2.20265
PUR2_HUMAN Trifunctional purine biosynthetic protein adenosine-3 OS=Homo sapiens GN=GART PE=1 SV=1	107987	77	47.7	1.22818
DX39A_HUMAN ATP-dependent RNA helicase DDX39A OS=Homo sapiens GN=DDX39A PE=1 SV=2	49224	76	46.1	1.17364	0.431578
EWS_HUMAN RNA-binding protein EWS OS=Homo sapiens GN=EWSR1 PE=1 SV=1	62631.1	75	29.8	0.687843	0.51405
E7EVA0_HUMAN Microtubule-associated protein OS=Homo sapiens GN=MAP4 PE=2 SV=1	120208	74	45.6	0.849673	N-flag ONLY
NUP93_HUMAN Nuclear pore complex protein Nup93 OS=Homo sapiens GN=NUP93 PE=1 SV=2	93663.8	74	52.4	1.47907	2.00683
HCFC1_HUMAN Host cell factor 1 OS=Homo sapiens GN=HCFC1 PE=1 SV=2	209197	73	24.9	1.30915	2.00742
DEK_HUMAN Protein DEK OS=Homo sapiens GN=DEK PE=1 SV=1	42756	72	37.6		0.774816
RL1D1_HUMAN Ribosomal L1 domain-containing protein 1 OS=Homo sapiens GN=RSL1D1 PE=1 SV=3	55083	72	57.3	2.25702	1.12309
PDC6I_HUMAN Programmed cell death 6-interacting protein OS=Homo sapiens GN=PDCD6IP PE=1 SV=1	96215.3	72	54.6	0.943755	0.44852
GOGB1_HUMAN Golgin subfamily B member 1 OS=Homo sapiens GN=GOLGB1 PE=1 SV=2	377880	72	20.2	0.648952	N-flag ONLY
CDC5L_HUMAN Cell division cycle 5-like protein OS=Homo sapiens GN=CDC5L PE=1 SV=2	92427.8	71	39	0.839968	2.48243
E9PPJ0_HUMAN Splicing factor 3B subunit 2 OS=Homo sapiens GN=SF3B2 PE=2 SV=1	100417	71	44.6	0.939476	4.00893
NU155_HUMAN Nuclear pore complex protein Nup155 OS=Homo sapiens GN=NUP155 PE=1 SV=1	155515	70	27.7	1.03762	2.16943
YBOX1_HUMAN Nuclease-sensitive element-binding protein 1 OS=Homo sapiens GN=YBX1 PE=1 SV=3	35992.7	70	77.8	0.729812
PDS5A_HUMAN Sister chromatid cohesion protein PDS5 homolog A OS=Homo sapiens GN=PDS5A PE=1 SV=1	151131	70	45.3	C-IgG ONLY	1.68101
HNRPF_HUMAN Heterogeneous nuclear ribonucleoprotein F OS=Homo sapiens GN=HNRNPF PE=1 SV=3	45750.9	69	71.3	1.32155	0.123616
Q5VY93_HUMAN Rho guanine nucleotide exchange factor 2 OS=Homo sapiens GN=ARHGEF2 PE=2 SV=1	108445	69	41.9	0.930268	N-flag ONLY
ERF3A_HUMAN Isoform 2 of Eukaryotic peptide chain release factor GTP-binding subunit ERF3A OS=Homo sapiens GN=GSPT1	68836.2	69	45.9	0.79224	3.98997
PRC2A_HUMAN Protein PRRC2A OS=Homo sapiens GN=PRRC2A PE=1 SV=3	229354	69	29	1.03023	N-IgG ONLY
MDC1_HUMAN Mediator of DNA damage checkpoint protein 1 OS=Homo sapiens GN=MDC1 PE=1 SV=3	227141	69	39.2		1.33416
MCM5_HUMAN DNA replication licensing factor MCM5 OS=Homo sapiens GN=MCM5 PE=1 SV=5	82449.3	68	44	0.954922	1.83783
HORN_HUMAN Hornerin OS=Homo sapiens GN=HRNR PE=1 SV=2	283074	68	28.1	C-IgG ONLY	0.431483
HUWE1_HUMAN E3 ubiquitin-protein ligase HUWE1 OS=Homo sapiens GN=HUWE1 PE=1 SV=3	482013	68	14.6	1.11075	N-flag ONLY
F5H5C2_HUMAN Nuclear pore complex protein Nup133 OS=Homo sapiens GN=NUP133 PE=2 SV=1	129240	68	33.6	1.41385	2.31439
EIF3E_HUMAN Eukaryotic translation initiation factor 3 subunit E OS=Homo sapiens GN=EIF3E PE=1 SV=1	52313.5	68	61.6	1.30589
TBA1C_HUMAN Tubulin alpha-1C chain OS=Homo sapiens GN=TUBA1C PE=1 SV=1	49989.5	68	78.6	2.01073	3.46383
NCKP1_HUMAN Nck-associated protein 1 OS=Homo sapiens GN=NCKAP1 PE=1 SV=1	129757	68	37.2	1.68475	17.1429
SRC8_HUMAN Src substrate cortactin OS=Homo sapiens GN=CTTN PE=1 SV=2	61710.6	68	62.2	0.969166
ATD3A_HUMAN Isoform 2 of ATPase family AAA domain-containing protein 3A OS=Homo sapiens GN=ATAD3A	66339.3	67	69.3	0.873877	0.0212351
FMR1_HUMAN Fragile X mental retardation protein 1 OS=Homo sapiens GN=FMR1 PE=1 SV=1	68592.8	67	54.4	0.812533
NOP56_HUMAN Nucleolar protein 56 OS=Homo sapiens GN=NOP56 PE=1 SV=4	66170.8	66	52	1.14065	0.878706
TERA_HUMAN Transitional endoplasmic reticulum ATPase OS=Homo sapiens GN=VCP PE=1 SV=4	89499.9	66	54.2	1.15279	N-flag ONLY
PUF60_HUMAN Isoform 6 of Poly(U)-binding-splicing factor PUF60 OS=Homo sapiens GN=PUF60	55508.5	66	68.6	0.430419	1.657
KIF11_HUMAN Kinesin-like protein KIF11 OS=Homo sapiens GN=KIF11 PE=1 SV=2	119391	65	37.9	1.14596
PR40A_HUMAN Pre-mRNA-processing factor 40 homolog A OS=Homo sapiens GN=PRPF40A PE=1 SV=2	106130	65	28.5	0.998299	1.55677
DOCK7_HUMAN Isoform 2 of Dedicator of cytokinesis protein 7 OS=Homo sapiens GN=DOCK7	238736	65	27.4	0.717332	6.54564
HMCS1_HUMAN Hydroxymethylglutaryl-CoA synthase, cytoplasmic OS=Homo sapiens GN=HMGCS1 PE=1 SV=2	57401.4	65	69.8	1.23047
SF01_HUMAN Isoform 5 of Splicing factor 1 OS=Homo sapiens GN=SF1	80784.6	65	29.7	1.30393	1.01477
MAP1B_HUMAN Microtubule-associated protein 1B OS=Homo sapiens GN=MAP1B PE=1 SV=2	271206	64	17.6	0.675742	2.34827
THOC2_HUMAN THO complex subunit 2 OS=Homo sapiens GN=THOC2 PE=1 SV=2	183128	64	24.5	1.44888	2.08903
NU153_HUMAN Nuclear pore complex protein Nup153 OS=Homo sapiens GN=NUP153 PE=1 SV=2	154275	63	33.5	0.985309	0.638753
MSH6_HUMAN DNA mismatch repair protein Msh6 OS=Homo sapiens GN=MSH6 PE=1 SV=2	153085	63	33.2	1.48932	2.5958
FUBP3_HUMAN Far upstream element-binding protein 3 OS=Homo sapiens GN=FUBP3 PE=1 SV=2	61764.3	63	57.5	0.924317	1.04232
PLEC_HUMAN Plectin OS=Homo sapiens GN=PLEC PE=1 SV=3	515812	63	14.4	0.515602	1.70459
SRP68_HUMAN Signal recognition particle subunit SRP68 OS=Homo sapiens GN=SRP68 PE=1 SV=2	70865.7	63	50.9	1.21218	1.15656
AP2A1_HUMAN AP-2 complex subunit alpha-1 OS=Homo sapiens GN=AP2A1 PE=1 SV=3	105565	62	54.2	0.679146	3.11682
PYRG1_HUMAN CTP synthase 1 OS=Homo sapiens GN=CTPS1 PE=1 SV=2	66810.1	62	61.1	0.757509	0.814346
PSPC1_HUMAN Paraspeckle component 1 OS=Homo sapiens GN=PSPC1 PE=1 SV=1	58850.3	61	57.2	C-IgG ONLY	1.33017
TRI25_HUMAN E3 ubiquitin/ISG15 ligase TRIM25 OS=Homo sapiens GN=TRIM25 PE=1 SV=2	71107.8	60	53.2	0.754044	N-flag ONLY
MCM2_HUMAN DNA replication licensing factor MCM2 OS=Homo sapiens GN=MCM2 PE=1 SV=4	102102	60	34.7	1.25795	2.20413
SPB1_HUMAN pre-rRNA processing protein FTSJ3 OS=Homo sapiens GN=FTSJ3 PE=1 SV=2	96751.3	60	44	0.971226	0.129979
FXR2_HUMAN Fragile X mental retardation syndrome-related protein 2 OS=Homo sapiens GN=FXR2 PE=1 SV=2	74376.1	60	43.4	0.831627
KIF4A_HUMAN Chromosome-associated kinesin KIF4A OS=Homo sapiens GN=KIF4A PE=1 SV=3	140154	60	38.7	2.132	2.33609
NU160_HUMAN Nuclear pore complex protein Nup160 OS=Homo sapiens GN=NUP160 PE=1 SV=3	162431	60	20.1	1.76425	1.63914
DDX6_HUMAN Probable ATP-dependent RNA helicase DDX6 OS=Homo sapiens GN=DDX6 PE=1 SV=2	54526.4	59	64.8	0.801832	5.49813
VPS35_HUMAN Vacuolar protein sorting-associated protein 35 OS=Homo sapiens GN=VPS35 PE=1 SV=2	91883.1	59	47.1	1.97633	N-flag ONLY
FLNC_HUMAN Filamin-C OS=Homo sapiens GN=FLNC PE=1 SV=3	287894	59	22.4	1.14943
UBP10_HUMAN Ubiquitin carboxyl-terminal hydrolase 10 OS=Homo sapiens GN=USP10 PE=1 SV=2	87313.9	59	42.7	0.854286
CMC2_HUMAN Calcium-binding mitochondrial carrier protein Aralar2 OS=Homo sapiens GN=SLC25A13 PE=1 SV=2	74454.8	58	55	1.0305	N-flag ONLY
Possible Contaminant CAS1_BOVIN	24567.5	57	37.9	0.42351	0.56878
SCRIB_HUMAN Protein scribble homolog OS=Homo sapiens GN=SCRIB PE=1 SV=4	178072	57	33.4	1.37619	N-flag ONLY
AMOT_HUMAN Angiomotin OS=Homo sapiens GN=AMOT PE=1 SV=1	118337	57	40.9	0.754506	0.153874
RRP5_HUMAN Protein RRP5 homolog OS=Homo sapiens GN=PDCD11 PE=1 SV=3	209129	56	28.5		2.22689
NU214_HUMAN Nuclear pore complex protein Nup214 OS=Homo sapiens GN=NUP214 PE=1 SV=2	215881	56	18.6	1.05315	1.31543
ATPB_HUMAN ATP synthase subunit beta, mitochondrial OS=Homo sapiens GN=ATP5B PE=1 SV=3	56668.7	56	55	0.772628	0.384866
LPPRC_HUMAN Leucine-rich PPR motif-containing protein, mitochondrial OS=Homo sapiens GN=LRPPRC PE=1 SV=3	158219	56	31.9	1.08062	N-flag ONLY
ODP2_HUMAN Dihydrolipoyllysine-residue acetyltransferase component of pyruvate dehydrogenase complex, mitochondrial OS=Homo sapiens GN=DLAT PE=1 SV=3	69133.2	56	38.8	1.18278	N-flag ONLY
API5_HUMAN Isoform 2 of Apoptosis inhibitor 5 OS=Homo sapiens GN=API5	56878.9	56	51.4	4.24585	2.72741
DREB_HUMAN Drebrin OS=Homo sapiens GN=DBN1 PE=1 SV=4	71565.5	56	40.5	1.16563	4.82166
B3KSH1_HUMAN Eukaryotic translation initiation factor 3 subunit F OS=Homo sapiens GN=EIF3F PE=2 SV=1	37630.2	55	61.9	1.0581
PSMD3_HUMAN 26S proteasome non-ATPase regulatory subunit 3 OS=Homo sapiens GN=PSMD3 PE=1 SV=2	61083.6	55	67.2	1.08747	6.48131
CYFP1_HUMAN Cytoplasmic FMR1-interacting protein 1 OS=Homo sapiens GN=CYFIP1 PE=1 SV=1	145449	55	19.9	0.658128	2.36282
AT1A1_HUMAN Sodium/potassium-transporting ATPase subunit alpha-1 OS=Homo sapiens GN=ATP1A1 PE=1 SV=1	113234	55	38.4	1.21423	2.12162
PERQ2_HUMAN PERQ amino acid-rich with GYF domain-containing protein 2 OS=Homo sapiens GN=GIGYF2 PE=1 SV=1	148923	54	32.7	0.746251
ZCCHV_HUMAN Zinc finger CCCH-type antiviral protein 1 OS=Homo sapiens GN=ZC3HAV1 PE=1 SV=3	101637	53	38.8	0.803347
K1C14_HUMAN Keratin, type I cytoskeletal 14 OS=Homo sapiens GN=KRT14 PE=1 SV=4	51655.5	53	74.4	0.0338492	0.309811
SYFB_HUMAN Phenylalanine--tRNA ligase beta subunit OS=Homo sapiens GN=FARSB PE=1 SV=3	66235.6	53	42.1	1.49267	2.39666
SF3A1_HUMAN Splicing factor 3A subunit 1 OS=Homo sapiens GN=SF3A1 PE=1 SV=1	89064.6	53	45.3	1.4187	3.32462
IF2G_HUMAN Eukaryotic translation initiation factor 2 subunit 3 OS=Homo sapiens GN=EIF2S3 PE=1 SV=3	51203.3	52	47	0.942112	0.86805
COR1C_HUMAN Coronin-1C OS=Homo sapiens GN=CORO1C PE=1 SV=1	59053.9	52	45.1	1.7116	0.601285
NPM_HUMAN Nucleophosmin OS=Homo sapiens GN=NPM1 PE=1 SV=2	32626.9	51	55.1	0.594461	5.45997
D3DQV9_HUMAN Eukaryotic translation initiation factor 4 gamma 2 (Fragment) OS=Homo sapiens GN=EIF4G2 PE=2 SV=1	102567	51	40.7	0.882461
SERA_HUMAN D-3-phosphoglycerate dehydrogenase OS=Homo sapiens GN=PHGDH PE=1 SV=4	56758.5	51	51.6	1.23379	1.33206
MRE11_HUMAN Double-strand break repair protein MRE11A OS=Homo sapiens GN=MRE11A PE=1 SV=3	80741.4	51	43.4	0.587892	1.6016
LBR_HUMAN Lamin-B receptor OS=Homo sapiens GN=LBR PE=1 SV=2	70838.1	51	28.5	1.01026	0.995185
KTN1_HUMAN Kinectin OS=Homo sapiens GN=KTN1 PE=1 SV=1	149897	50	27.8	1.20015	N-IgG ONLY
IF2P_HUMAN Eukaryotic translation initiation factor 5B OS=Homo sapiens GN=EIF5B PE=1 SV=4	139102	50	30.5	1.19238	2.54976
DPYL2_HUMAN Dihydropyrimidinase-related protein 2 OS=Homo sapiens GN=DPYSL2 PE=1 SV=1	62416.7	50	67.7	1.21127	N-flag ONLY
DNLI3_HUMAN DNA ligase 3 OS=Homo sapiens GN=LIG3 PE=1 SV=2	113123	49	33.9		2.04881
STAU1_HUMAN Double-stranded RNA-binding protein Staufen homolog 1 OS=Homo sapiens GN=STAU1 PE=1 SV=2	55744.1	49	52.2	0.644512
NU205_HUMAN Nuclear pore complex protein Nup205 OS=Homo sapiens GN=NUP205 PE=1 SV=3	228371	49	16.6	1.34124	1.26386
ABCE1_HUMAN ATP-binding cassette sub-family E member 1 OS=Homo sapiens GN=ABCE1 PE=1 SV=1	67433.1	49	44.6	1.17167	3.88447
DDX23_HUMAN Probable ATP-dependent RNA helicase DDX23 OS=Homo sapiens GN=DDX23 PE=1 SV=3	95758	49	30	1.21294	1.85594
HECD1_HUMAN E3 ubiquitin-protein ligase HECTD1 OS=Homo sapiens GN=HECTD1 PE=1 SV=3	289978	49	14.9	2.00167
NOP58_HUMAN Nucleolar protein 58 OS=Homo sapiens GN=NOP58 PE=1 SV=1	59684.6	49	43.3	1.85294	0.845027
AHNK_HUMAN Neuroblast differentiation-associated protein AHNAK OS=Homo sapiens GN=AHNAK PE=1 SV=2	630464	48	21.1	0.746007	1.49618
IF2B3_HUMAN Insulin-like growth factor 2 mRNA-binding protein 3 OS=Homo sapiens GN=IGF2BP3 PE=1 SV=2	63827.7	48	51.1	0.668996
ACTN4_HUMAN Alpha-actinin-4 OS=Homo sapiens GN=ACTN4 PE=1 SV=2	105059	48	61.3	0.86597
SRP72_HUMAN Signal recognition particle subunit SRP72 OS=Homo sapiens GN=SRP72 PE=1 SV=3	74758.1	48	46.2	0.778728	4.10288
ABCF1_HUMAN ATP-binding cassette sub-family F member 1 OS=Homo sapiens GN=ABCF1 PE=1 SV=2	91857.6	48	43.9	0.873333	3.05726
RU17_HUMAN U1 small nuclear ribonucleoprotein 70 kDa OS=Homo sapiens GN=SNRNP70 PE=1 SV=2	51651.9	48	41.2	1.08846	2.10105
SRRT_HUMAN Serrate RNA effector molecule homolog OS=Homo sapiens GN=SRRT PE=1 SV=1	100337	48	37.9	1.21149	3.44847
DPYL3_HUMAN Isoform LCRMP-4 of Dihydropyrimidinase-related protein 3 OS=Homo sapiens GN=DPYSL3	74063	48	50.4	0.858204
J3KMW7_HUMAN E3 ubiquitin-protein ligase UBR5 OS=Homo sapiens GN=UBR5 PE=2 SV=1	309987	47	16.8	2.49285	N-flag ONLY
E9PLK3_HUMAN Puromycin-sensitive aminopeptidase OS=Homo sapiens GN=NPEPPS PE=2 SV=1	103481	47	28.4	1.05271	0.392111
GEMI4_HUMAN Gem-associated protein 4 OS=Homo sapiens GN=GEMIN4 PE=1 SV=2	120266	47	28.7	1.29955
G8JLD5_HUMAN Dynamin-1-like protein OS=Homo sapiens GN=DNM1L PE=2 SV=1	83563	47	45.2	1.20158
FLII_HUMAN Protein flightless-1 homolog OS=Homo sapiens GN=FLII PE=1 SV=2	145038	47	29.8	1.57044	N-flag ONLY
G3BP1_HUMAN Ras GTPase-activating protein-binding protein 1 OS=Homo sapiens GN=G3BP1 PE=1 SV=1	52258.1	47	58.6	1.24478	N-flag ONLY
B7Z815_HUMAN Ubiquitin carboxyl-terminal hydrolase OS=Homo sapiens GN=USP7 PE=2 SV=1	128545	46	29.1	1.0895	4.04274
COPG2_HUMAN Coatomer subunit gamma-2 OS=Homo sapiens GN=COPG2 PE=1 SV=1	97811.7	46	38.7	1.42455	N-flag ONLY
E9PCY5_HUMAN DNA topoisomerase 2 (Fragment) OS=Homo sapiens GN=TOP2B PE=2 SV=1	183034	46	21		1.76063
DDX20_HUMAN Probable ATP-dependent RNA helicase DDX20 OS=Homo sapiens GN=DDX20 PE=1 SV=2	92416.6	46	42.2	1.19781
F6TQG2_HUMAN Probable global transcription activator SNF2L1 (Fragment) OS=Homo sapiens GN=SMARCA1 PE=2 SV=1	121372	45	15.4	0.268712	2.10769
E9PFW3_HUMAN AP-2 complex subunit mu OS=Homo sapiens GN=AP2M1 PE=2 SV=1	49484	45	41.3	1.08497	1.47951
GUAA_HUMAN GMP synthase [glutamine-hydrolyzing] OS=Homo sapiens GN=GMPS PE=1 SV=1	76865.1	45	46.8	1.3203	2.30453
PLST_HUMAN Plastin-3 OS=Homo sapiens GN=PLS3 PE=1 SV=4	70946.3	45	55.9	0.876975	3.1981
ZFR_HUMAN Zinc finger RNA-binding protein OS=Homo sapiens GN=ZFR PE=1 SV=2	117245	45	30.2	1.03374	1.63643
E41L2_HUMAN Band 4.1-like protein 2 OS=Homo sapiens GN=EPB41L2 PE=1 SV=1	112807	44	44.2	1.27021
E7ETA6_HUMAN Pericentriolar material 1 protein OS=Homo sapiens GN=PCM1 PE=2 SV=1	228987	44	15.1	0.68466
ENPL_HUMAN Endoplasmin OS=Homo sapiens GN=HSP90B1 PE=1 SV=1	92645.5	44	40.1	0.716474	N-flag ONLY
K2C5_HUMAN Keratin, type II cytoskeletal 5 OS=Homo sapiens GN=KRT5 PE=1 SV=3	62502.1	44	53.1	C-IgG ONLY	1.01642
GOGA3_HUMAN Golgin subfamily A member 3 OS=Homo sapiens GN=GOLGA3 PE=1 SV=2	167685	44	23.2	0.611765
YTDC2_HUMAN Probable ATP-dependent RNA helicase YTHDC2 OS=Homo sapiens GN=YTHDC2 PE=1 SV=2	160561	44	27.9	0.82817	N-IgG ONLY
NSUN2_HUMAN tRNA (cytosine(34)-C(5))-methyltransferase OS=Homo sapiens GN=NSUN2 PE=1 SV=2	82556.9	44	45.5	1.02379	N-flag ONLY
TCRG1_HUMAN Transcription elongation regulator 1 OS=Homo sapiens GN=TCERG1 PE=1 SV=2	121920	44	26.4	1.25	1.6132
SERPH_HUMAN Serpin H1 OS=Homo sapiens GN=SERPINH1 PE=1 SV=2	46519.2	43	48.1	1.59284	N-IgG ONLY
EDC3_HUMAN Enhancer of mRNA-decapping protein 3 OS=Homo sapiens GN=EDC3 PE=1 SV=1	56186.4	43	57.1	0.784771	N-flag ONLY
TBB2B_HUMAN Tubulin beta-2B chain OS=Homo sapiens GN=TUBB2B PE=1 SV=1	50047	43	83.8	1.16342
MCMBP_HUMAN Mini-chromosome maintenance complex-binding protein OS=Homo sapiens GN=MCMBP PE=1 SV=2	72882.8	43	41.4	1.14906
RIR1_HUMAN Ribonucleoside-diphosphate reductase large subunit OS=Homo sapiens GN=RRM1 PE=1 SV=1	90246.7	43	36.4	0.800099
GEMI5_HUMAN Gem-associated protein 5 OS=Homo sapiens GN=GEMIN5 PE=1 SV=3	168933	42	25.6	1.03599
CD2AP_HUMAN CD2-associated protein OS=Homo sapiens GN=CD2AP PE=1 SV=1	71587.4	42	34	0.582618	3.76636
TXLNA_HUMAN Alpha-taxilin OS=Homo sapiens GN=TXLNA PE=1 SV=3	62015.3	42	53.7	0.892171	1.34073
PUR4_HUMAN Phosphoribosylformylglycinamidine synthase OS=Homo sapiens GN=PFAS PE=1 SV=4	145039	42	31.2	1.36473
ANKH1_HUMAN Ankyrin repeat and KH domain-containing protein 1 OS=Homo sapiens GN=ANKHD1 PE=1 SV=1	277778	42	15.7	1.53581
TF3C1_HUMAN General transcription factor 3C polypeptide 1 OS=Homo sapiens GN=GTF3C1 PE=1 SV=4	236742	42	19.1	0.715105	2.10816
SF3A3_HUMAN Splicing factor 3A subunit 3 OS=Homo sapiens GN=SF3A3 PE=1 SV=1	58956.3	42	51.9	1.5	4.63415
B5MCQ5_HUMAN Protein disulfide-isomerase A6 OS=Homo sapiens GN=PDIA6 PE=2 SV=1	54011.2	41	48.7	0.940955	0.475172
ILF2_HUMAN Interleukin enhancer-binding factor 2 OS=Homo sapiens GN=ILF2 PE=1 SV=2	43143.2	41	66.2	13.3333	0.710404
E7ENU4_HUMAN Double-stranded RNA-specific adenosine deaminase OS=Homo sapiens GN=ADAR PE=2 SV=1	103847	41	25.5	2.03579	3.11458
PSIP1_HUMAN PC4 and SFRS1-interacting protein OS=Homo sapiens GN=PSIP1 PE=1 SV=1	60210.8	41	37.9		1.75254
CPSF6_HUMAN Cleavage and polyadenylation specificity factor subunit 6 OS=Homo sapiens GN=CPSF6 PE=1 SV=2	63593.9	41	29.9	0.877153	1.75781
IMA4_HUMAN Importin subunit alpha-4 OS=Homo sapiens GN=KPNA3 PE=1 SV=2	57918.9	40	48.8	0.831961	4.05581
SYG_HUMAN Glycine--tRNA ligase OS=Homo sapiens GN=GARS PE=1 SV=3	83328.7	40	35.2	1.1901
A6NJZ9_HUMAN Nucleolar complex protein 3 homolog OS=Homo sapiens GN=NOC3L PE=2 SV=1	92723.7	40	31	C-IgG ONLY	0.194549
LAP2A_HUMAN Lamina-associated polypeptide 2, isoform alpha OS=Homo sapiens GN=TMPO PE=1 SV=2	75643.7	40	70	C-IgG ONLY	1.81298
DKC1_HUMAN H/ACA ribonucleoprotein complex subunit 4 OS=Homo sapiens GN=DKC1 PE=1 SV=3	57781.9	40	44.2	0.42279	1.85362
RBP56_HUMAN TATA-binding protein-associated factor 2N OS=Homo sapiens GN=TAF15 PE=1 SV=1	61683.1	40	32.9	1.32953	0.641987
P53_HUMAN Cellular tumor antigen p53 OS=Homo sapiens GN=TP53 PE=1 SV=4	39385.3	40	44.1	0.361442	0.269382
SRPK1_HUMAN SRSF protein kinase 1 OS=Homo sapiens GN=SRPK1 PE=1 SV=2	74458.5	40	41.1	0.810765	N-flag ONLY
K1C17_HUMAN Keratin, type I cytoskeletal 17 OS=Homo sapiens GN=KRT17 PE=1 SV=2	48202.1	40	69.2	1.1612	N-IgG ONLY
E2AK2_HUMAN Interferon-induced, double-stranded RNA-activated protein kinase OS=Homo sapiens GN=EIF2AK2 PE=1 SV=2	62217.7	40	31	1.15955	4.56309
OGT1_HUMAN UDP-N-acetylglucosamine--peptide N-acetylglucosaminyltransferase 110 kDa subunit OS=Homo sapiens GN=OGT PE=1 SV=3	117156	39	24.6	1.35532	3.57938
AP2A2_HUMAN AP-2 complex subunit alpha-2 OS=Homo sapiens GN=AP2A2 PE=1 SV=2	104165	39	44.8	1.02139	N-flag ONLY
SMRC1_HUMAN SWI/SNF complex subunit SMARCC1 OS=Homo sapiens GN=SMARCC1 PE=1 SV=3	123114	39	30.2		1.48045
GCP2_HUMAN Gamma-tubulin complex component 2 OS=Homo sapiens GN=TUBGCP2 PE=1 SV=2	105831	39	32.8	1.31875	5.71352
Possible Contaminant K1M1_SHEEP	46752.9	39	36.9	C-IgG ONLY	N-flag ONLY
COPG1_HUMAN Coatomer subunit gamma-1 OS=Homo sapiens GN=COPG1 PE=1 SV=1	97907.6	39	26	1.25036	N-IgG ONLY
ZN638_HUMAN Zinc finger protein 638 OS=Homo sapiens GN=ZNF638 PE=1 SV=2	221064	39	18.6	0.158447	0.342857
HNRPR_HUMAN Heterogeneous nuclear ribonucleoprotein R OS=Homo sapiens GN=HNRNPR PE=1 SV=1	71079.4	38	56.4	0.918919	2.69492
E5RJ68_HUMAN AP-3 complex subunit beta-1 OS=Homo sapiens GN=AP3B1 PE=2 SV=1	121569	38	24.6	1.20755	N-flag ONLY
CCAR1_HUMAN Cell division cycle and apoptosis regulator protein 1 OS=Homo sapiens GN=CCAR1 PE=1 SV=2	131286	38	22.3		1.58133
NUP98_HUMAN Nuclear pore complex protein Nup98-Nup96 OS=Homo sapiens GN=NUP98 PE=1 SV=4	186657	38	17.2	1.25309	1.57459
2ABA_HUMAN Serine/threonine-protein phosphatase 2A 55 kDa regulatory subunit B alpha isoform OS=Homo sapiens GN=PPP2R2A PE=1 SV=1	53092.2	38	53.7	0.914968
WDR26_HUMAN WD repeat-containing protein 26 OS=Homo sapiens GN=WDR26 PE=1 SV=3	72276.8	38	33.3	1.25348
KLC4_HUMAN Kinesin light chain 4 OS=Homo sapiens GN=KLC4 PE=1 SV=3	68777.7	38	50.4	0.887026
DNJA1_HUMAN DnaJ homolog subfamily A member 1 OS=Homo sapiens GN=DNAJA1 PE=1 SV=2	44947.5	38	61.2	1.30947
E7EP00_HUMAN Protein transport protein Sec24C OS=Homo sapiens GN=SEC24C PE=2 SV=2	118573	37	23.7	1.18535	0.407025
E9PAU2_HUMAN Ribonucleoprotein PTB-binding 1 OS=Homo sapiens GN=RAVER1 PE=2 SV=1	79745.4	37	42.3	C-IgG ONLY	1.55087
SMCA4_HUMAN Isoform 2 of Transcription activator BRG1 OS=Homo sapiens GN=SMARCA4	181616	37	27.2		1.58387
SYFA_HUMAN Phenylalanine--tRNA ligase alpha subunit OS=Homo sapiens GN=FARSA PE=1 SV=3	57671.6	37	38.2	2.6272	1.35294
LIPA1_HUMAN Liprin-alpha-1 OS=Homo sapiens GN=PPFIA1 PE=1 SV=1	134229	37	24.9	0.627344	N-IgG ONLY
S4R3H4_HUMAN Apoptotic chromatin condensation inducer in the nucleus OS=Homo sapiens GN=ACIN1 PE=4 SV=1	145734	37	19.3	1.0411	1.72768
Possible Contaminant TRYP_PIG	24447.8	36	7.8	0.204941	0.230458
SC23B_HUMAN Protein transport protein Sec23B OS=Homo sapiens GN=SEC23B PE=1 SV=2	86639.6	36	34.3	0.985983
F5H897_HUMAN Heat shock protein 75 kDa, mitochondrial OS=Homo sapiens GN=TRAP1 PE=2 SV=1	80257.8	36	38.4	1.11954	N-flag ONLY
XPO2_HUMAN Exportin-2 OS=Homo sapiens GN=CSE1L PE=1 SV=3	110634	36	32.7	1.10223	N-flag ONLY
SYAM_HUMAN Alanine--tRNA ligase, mitochondrial OS=Homo sapiens GN=AARS2 PE=1 SV=1	107561	35	29.8	1.56124
RIF1_HUMAN Telomere-associated protein RIF1 OS=Homo sapiens GN=RIF1 PE=1 SV=2	272240	35	15.4	C-IgG ONLY	1.91388
COPD_HUMAN Coatomer subunit delta OS=Homo sapiens GN=ARCN1 PE=1 SV=1	57318.2	35	46.8	1.05624
E7EUE1_HUMAN ATP-binding cassette sub-family D member 3 OS=Homo sapiens GN=ABCD3 PE=2 SV=1	75607.7	35	32.8	1.48456	N-flag ONLY
F5GWX5_HUMAN Chromodomain-helicase-DNA-binding protein 4 OS=Homo sapiens GN=CHD4 PE=2 SV=1	221285	35	19.7		2.90082
IPO4_HUMAN Importin-4 OS=Homo sapiens GN=IPO4 PE=1 SV=2	119150	35	21.8	0.868352	5.21565
F8W9B5_HUMAN Protein regulator of cytokinesis 1 OS=Homo sapiens GN=PRC1 PE=2 SV=1	71741.7	35	35.3	0.787596	3.00832
NUP88_HUMAN Nuclear pore complex protein Nup88 OS=Homo sapiens GN=NUP88 PE=1 SV=2	83704.9	35	38.3	1.28286	1.58544
WDR11_HUMAN WD repeat-containing protein 11 OS=Homo sapiens GN=WDR11 PE=1 SV=1	136958	35	26.2	1.27904	N-IgG ONLY
MCCB_HUMAN Methylcrotonoyl-CoA carboxylase beta chain, mitochondrial OS=Homo sapiens GN=MCCC2 PE=1 SV=1	61456.5	35	43.5	1.30703	N-flag ONLY
CPSF1_HUMAN Cleavage and polyadenylation specificity factor subunit 1 OS=Homo sapiens GN=CPSF1 PE=1 SV=2	161214	35	19.9	C-flag ONLY	1.55092
DDX52_HUMAN Probable ATP-dependent RNA helicase DDX52 OS=Homo sapiens GN=DDX52 PE=1 SV=3	67618	35	44.1	0.855764	1.17035
CSTF3_HUMAN Cleavage stimulation factor subunit 3 OS=Homo sapiens GN=CSTF3 PE=1 SV=1	83066.8	35	42.8		2.85667
PUR6_HUMAN Multifunctional protein ADE2 OS=Homo sapiens GN=PAICS PE=1 SV=3	47175.2	35	50.1	1.84582
J3KNN5_HUMAN Probable ATP-dependent RNA helicase DDX41 (Fragment) OS=Homo sapiens GN=DDX41 PE=2 SV=1	69973.1	34	27.3	0.659334	0.251047
M0R2B7_HUMAN DNA polymerase OS=Homo sapiens GN=POLD1 PE=2 SV=1	123877	34	22.6	1.48847	5.09183
NUDC_HUMAN Nuclear migration protein nudC OS=Homo sapiens GN=NUDC PE=1 SV=1	38309.2	34	63.7	2.56327	N-flag ONLY
DHX16_HUMAN Putative pre-mRNA-splicing factor ATP-dependent RNA helicase DHX16 OS=Homo sapiens GN=DHX16 PE=1 SV=2	119495	34	27.7	1.45333	N-flag ONLY
JIP4_HUMAN Isoform 4 of C-Jun-amino-terminal kinase-interacting protein 4 OS=Homo sapiens GN=SPAG9	144970	34	23.8	1.29354
SLN11_HUMAN Schlafen family member 11 OS=Homo sapiens GN=SLFN11 PE=1 SV=2	103040	34	29	1.24544	3.9866
CARM1_HUMAN Histone-arginine methyltransferase CARM1 OS=Homo sapiens GN=CARM1 PE=1 SV=3	63581.3	34	41.5	0.985213
EIF3G_HUMAN Eukaryotic translation initiation factor 3 subunit G OS=Homo sapiens GN=EIF3G PE=1 SV=2	35679	34	51.2	3.41236
CPSF7_HUMAN Cleavage and polyadenylation specificity factor subunit 7 OS=Homo sapiens GN=CPSF7 PE=1 SV=1	56484.6	34	38.7	1.71934	1.71065
ACSL3_HUMAN Long-chain-fatty-acid--CoA ligase 3 OS=Homo sapiens GN=ACSL3 PE=1 SV=3	80566.4	34	35.7	1.15849	N-flag ONLY
LA_HUMAN Lupus La protein OS=Homo sapiens GN=SSB PE=1 SV=2	46916.2	34	46.6	1.08492	1.26798
ACTZ_HUMAN Alpha-centractin OS=Homo sapiens GN=ACTR1A PE=1 SV=1	42695	34	56.4	6.93201
CPSF2_HUMAN Cleavage and polyadenylation specificity factor subunit 2 OS=Homo sapiens GN=CPSF2 PE=1 SV=2	88664.9	34	31.5	4.32353	1.35541
GEPH_HUMAN Gephyrin OS=Homo sapiens GN=GPHN PE=1 SV=1	83610.9	34	29.6	0.738607	0.37405
ECHA_HUMAN Trifunctional enzyme subunit alpha, mitochondrial OS=Homo sapiens GN=HADHA PE=1 SV=2	83163	33	35	C-IgG ONLY	4.00045
D6R938_HUMAN Calcium/calmodulin-dependent protein kinase (CaM kinase) II delta, isoform CRA_e OS=Homo sapiens GN=CAMK2D PE=2 SV=1	54219.6	33	36.8	1.17963	0.478292
E7EW34_HUMAN 26S proteasome non-ATPase regulatory subunit 2 OS=Homo sapiens GN=PSMD2 PE=2 SV=1	100406	33	31.2	1.34135
F5H365_HUMAN Protein transport protein Sec23A OS=Homo sapiens GN=SEC23A PE=2 SV=1	86321.4	33	41.6	1.5464	N-flag ONLY
BAZ1B_HUMAN Tyrosine-protein kinase BAZ1B OS=Homo sapiens GN=BAZ1B PE=1 SV=2	170773	33	19.1		1.88835
BIRC6_HUMAN Baculoviral IAP repeat-containing protein 6 OS=Homo sapiens GN=BIRC6 PE=1 SV=2	531360	33	9.2	0.953696
MYO1D_HUMAN Unconventional myosin-Id OS=Homo sapiens GN=MYO1D PE=1 SV=2	116417	33	22.6	1.17182	9.92996
SYTC_HUMAN Threonine--tRNA ligase, cytoplasmic OS=Homo sapiens GN=TARS PE=1 SV=3	87021.8	33	33.1	1.61141	2.66935
PUR8_HUMAN Adenylosuccinate lyase OS=Homo sapiens GN=ADSL PE=1 SV=2	54998.1	33	44.6	1.22555
K4DI93_HUMAN Cullin 4B, isoform CRA_e OS=Homo sapiens GN=CUL4B PE=2 SV=1	84161.7	32	28.2	1.56197	N-flag ONLY
GTPB1_HUMAN GTP-binding protein 1 OS=Homo sapiens GN=GTPBP1 PE=1 SV=3	72606.1	32	30	1.25898
ZFY16_HUMAN Zinc finger FYVE domain-containing protein 16 OS=Homo sapiens GN=ZFYVE16 PE=1 SV=3	169247	32	20.8	1.03349
NUFP2_HUMAN Nuclear fragile X mental retardation-interacting protein 2 OS=Homo sapiens GN=NUFIP2 PE=1 SV=1	76272.8	32	32.4	0.497374
SYMPK_HUMAN Symplekin OS=Homo sapiens GN=SYMPK PE=1 SV=2	141437	32	21.8	C-flag ONLY	2.87664
NFL_HUMAN Neurofilament light polypeptide OS=Homo sapiens GN=NEFL PE=1 SV=3	61641.3	32	40.7	0.669493
BASP1_HUMAN Brain acid soluble protein 1 OS=Homo sapiens GN=BASP1 PE=1 SV=2	22734	32	75.3		0.104125
NOG1_HUMAN Nucleolar GTP-binding protein 1 OS=Homo sapiens GN=GTPBP4 PE=1 SV=3	74097.9	32	28.4	1.08459	0.680634
K1C19_HUMAN Keratin, type I cytoskeletal 19 OS=Homo sapiens GN=KRT19 PE=1 SV=4	44187.2	32	67.8	11.5245	7.6187
LC7L2_HUMAN Putative RNA-binding protein Luc7-like 2 OS=Homo sapiens GN=LUC7L2 PE=1 SV=2	46593.7	32	39.8	0.935988	1.39891
UBF1_HUMAN Nucleolar transcription factor 1 OS=Homo sapiens GN=UBTF PE=1 SV=1	89566.4	32	26.6		2.60704
EPN4_HUMAN Isoform 3 of Clathrin interactor 1 OS=Homo sapiens GN=CLINT1	70430	32	29.9	1.00291
RRP1B_HUMAN Ribosomal RNA processing protein 1 homolog B OS=Homo sapiens GN=RRP1B PE=1 SV=3	84591.3	32	41	2.30261	1.70853
STK38_HUMAN Serine/threonine-protein kinase 38 OS=Homo sapiens GN=STK38 PE=1 SV=1	54281.4	32	69.7		167.249
ACTN1_HUMAN Alpha-actinin-1 OS=Homo sapiens GN=ACTN1 PE=1 SV=2	107344	31	48.3	1.2032
SND1_HUMAN Staphylococcal nuclease domain-containing protein 1 OS=Homo sapiens GN=SND1 PE=1 SV=1	102204	31	28.5	1.13092	3.63401
F5H0L8_HUMAN SEC23-interacting protein OS=Homo sapiens GN=SEC23IP PE=2 SV=1	111295	31	28.6	1.18678
NU107_HUMAN Nuclear pore complex protein Nup107 OS=Homo sapiens GN=NUP107 PE=1 SV=1	106577	31	19.2	1.08083	2.97678
CND3_HUMAN Condensin complex subunit 3 OS=Homo sapiens GN=NCAPG PE=1 SV=1	114550	31	21.5	2.39303	1.29919
RO60_HUMAN 60 kDa SS-A/Ro ribonucleoprotein OS=Homo sapiens GN=TROVE2 PE=1 SV=2	59375.8	31	30.5	1.29541
KIFC1_HUMAN Kinesin-like protein KIFC1 OS=Homo sapiens GN=KIFC1 PE=1 SV=2	73900.4	31	34.8	0.745858	2.06935
RRP44_HUMAN Exosome complex exonuclease RRP44 OS=Homo sapiens GN=DIS3 PE=1 SV=2	109204	31	22.9	1.59103	N-flag ONLY
F8WCY5_HUMAN Reticulocalbin-2 OS=Homo sapiens GN=RCN2 PE=2 SV=1	36943.7	31	44.8	1.3388
B3KXW5_HUMAN AP-1 complex subunit gamma-1 OS=Homo sapiens GN=AP1G1 PE=2 SV=1	91527.3	30	28.1	1.29147
J3KQU9_HUMAN AP-1 complex subunit gamma-1 OS=Homo sapiens GN=AP1G1 PE=2 SV=1	91898.4	30	28	1.29155
ODO2_HUMAN Dihydrolipoyllysine-residue succinyltransferase component of 2-oxoglutarate dehydrogenase complex, mitochondrial OS=Homo sapiens GN=DLST PE=1 SV=4	48850.5	30	36.2	1.26898
PRS6B_HUMAN 26S protease regulatory subunit 6B OS=Homo sapiens GN=PSMC4 PE=1 SV=2	47444.6	30	60.5	1.27706
PEG10_HUMAN Retrotransposon-derived protein PEG10 OS=Homo sapiens GN=PEG10 PE=1 SV=2	80320.1	30	21.2	0.720416
ZN598_HUMAN Zinc finger protein 598 OS=Homo sapiens GN=ZNF598 PE=1 SV=1	98315.1	30	27.8	0.826463	N-flag ONLY
DNJA2_HUMAN DnaJ homolog subfamily A member 2 OS=Homo sapiens GN=DNAJA2 PE=1 SV=1	45824.7	30	39.8	2.66298
ASCC2_HUMAN Activating signal cointegrator 1 complex subunit 2 OS=Homo sapiens GN=ASCC2 PE=1 SV=3	86522.4	30	29.1	1.55159
AFG32_HUMAN AFG3-like protein 2 OS=Homo sapiens GN=AFG3L2 PE=1 SV=2	88762.3	30	27	1.09644	10.9507
SRSF6_HUMAN Serine/arginine-rich splicing factor 6 OS=Homo sapiens GN=SRSF6 PE=1 SV=2	38485.7	30	27.2	0.94741	N-flag ONLY
KIF2A_HUMAN Isoform 2 of Kinesin-like protein KIF2A OS=Homo sapiens GN=KIF2A	75176.2	29	27.1	0.813477	2.92405
B5MCF9_HUMAN Pescadillo homolog OS=Homo sapiens GN=PES1 PE=2 SV=1	67575.9	29	29.2	1.90374	0.717074
HP1B3_HUMAN Heterochromatin protein 1-binding protein 3 OS=Homo sapiens GN=HP1BP3 PE=1 SV=1	61331.4	29	31.3		1.92888
CPNE3_HUMAN Copine-3 OS=Homo sapiens GN=CPNE3 PE=1 SV=1	60236.2	29	28.5	1.03314	N-flag ONLY
IMA5_HUMAN Importin subunit alpha-5 OS=Homo sapiens GN=KPNA1 PE=1 SV=3	60327.6	29	37	1.53013	0.256515
RANB9_HUMAN Ran-binding protein 9 OS=Homo sapiens GN=RANBP9 PE=1 SV=1	78014.1	29	22.6	0.95384
K121P_HUMAN Putative keratin-81-like protein KRT121P OS=Homo sapiens GN=KRT121P PE=5 SV=4	29170.7	29	47.5	C-IgG ONLY	N-flag ONLY
GRWD1_HUMAN Glutamate-rich WD repeat-containing protein 1 OS=Homo sapiens GN=GRWD1 PE=1 SV=1	49514.2	29	40.8	1.87785	N-flag ONLY
ITSN2_HUMAN Intersectin-2 OS=Homo sapiens GN=ITSN2 PE=1 SV=3	190863	29	17.5		0.143059
RINI_HUMAN Ribonuclease inhibitor OS=Homo sapiens GN=RNH1 PE=1 SV=2	50067.2	29	55.3	1.56162
E41L3_HUMAN Band 4.1-like protein 3 OS=Homo sapiens GN=EPB41L3 PE=1 SV=2	96706.5	29	32.6	0.746976	N-flag ONLY
TBL3_HUMAN Transducin beta-like protein 3 OS=Homo sapiens GN=TBL3 PE=1 SV=2	89212.6	29	34.4	C-IgG ONLY	3.54726
KT33A_HUMAN Keratin, type I cuticular Ha3-I OS=Homo sapiens GN=KRT33A PE=2 SV=2	46019.5	29	42.3	C-IgG ONLY	N-flag ONLY
J3KPP4_HUMAN Cisplatin resistance-associated overexpressed protein, isoform CRA_b OS=Homo sapiens GN=LUC7L3 PE=2 SV=1	51561.2	29	38.4	1.52809	4.99761
J9JID7_HUMAN Lamin B2, isoform CRA_a OS=Homo sapiens GN=LMNB2 PE=2 SV=1	67809.6	29	33.7		1.10461
XPO1_HUMAN Exportin-1 OS=Homo sapiens GN=XPO1 PE=1 SV=1	123612	29	19.2	1.61412	2.43789
B4DZI8_HUMAN Coatomer protein complex, subunit beta 2 (Beta prime), isoform CRA_b OS=Homo sapiens GN=COPB2 PE=2 SV=1	102693	28	30	1.05727
DHX57_HUMAN Putative ATP-dependent RNA helicase DHX57 OS=Homo sapiens GN=DHX57 PE=1 SV=2	155921	28	19.1	0.97715
TCPE_HUMAN T-complex protein 1 subunit epsilon OS=Homo sapiens GN=CCT5 PE=1 SV=1	59794.9	28	88.9	1.1493	8.83134
PP4R1_HUMAN Serine/threonine-protein phosphatase 4 regulatory subunit 1 OS=Homo sapiens GN=PPP4R1 PE=1 SV=1	105398	28	23.6	1.55256
PTCD3_HUMAN Pentatricopeptide repeat domain-containing protein 3, mitochondrial OS=Homo sapiens GN=PTCD3 PE=1 SV=3	78697.9	28	30.8	0.831917
ANFY1_HUMAN Ankyrin repeat and FYVE domain-containing protein 1 OS=Homo sapiens GN=ANKFY1 PE=1 SV=2	133098	28	28.9	1.66519
NO66_HUMAN Bifunctional lysine-specific demethylase and histidyl-hydroxylase NO66 OS=Homo sapiens GN=NO66 PE=1 SV=2	71221.5	28	34.3	1.61538	0.0751719
SAFB1_HUMAN Scaffold attachment factor B1 OS=Homo sapiens GN=SAFB PE=1 SV=4	102976	28	31.4	1.1902	0.897449
SAM50_HUMAN Sorting and assembly machinery component 50 homolog OS=Homo sapiens GN=SAMM50 PE=1 SV=3	52069.4	28	32.2	1.47948
AP3D1_HUMAN AP-3 complex subunit delta-1 OS=Homo sapiens GN=AP3D1 PE=1 SV=1	136925	27	20.9	0.801922
E9PEX6_HUMAN Dihydrolipoyl dehydrogenase, mitochondrial OS=Homo sapiens GN=DLD PE=2 SV=1	54287.1	27	35.4	1.19088	3.3254
CHERP_HUMAN Calcium homeostasis endoplasmic reticulum protein OS=Homo sapiens GN=CHERP PE=1 SV=3	103907	27	20.5	1.31599	N-flag ONLY
E9PHA2_HUMAN Condensin complex subunit 2 OS=Homo sapiens GN=NCAPH PE=2 SV=1	82727.4	27	29.6	1.44386	1.32269
G5EA52_HUMAN Protein disulfide isomerase family A, member 3, isoform CRA_b OS=Homo sapiens GN=PDIA3 PE=2 SV=1	56890.8	27	38.1	0.494073	1.32938
LIMA1_HUMAN LIM domain and actin-binding protein 1 OS=Homo sapiens GN=LIMA1 PE=1 SV=1	85389.5	27	24.9	2.19799	1.60837
EXOSX_HUMAN Exosome component 10 OS=Homo sapiens GN=EXOSC10 PE=1 SV=2	101020	27	27	0.927894	4.16328
G3BP2_HUMAN Ras GTPase-activating protein-binding protein 2 OS=Homo sapiens GN=G3BP2 PE=1 SV=2	50912.2	27	44.1	0.937851
NOLC1_HUMAN Nucleolar and coiled-body phosphoprotein 1 OS=Homo sapiens GN=NOLC1 PE=1 SV=2	73899.8	27	18.6	C-flag ONLY	1.11701
RFA1_HUMAN Replication protein A 70 kDa DNA-binding subunit OS=Homo sapiens GN=RPA1 PE=1 SV=2	68275.4	27	30.2	1.02499	2.56295
HNRL2_HUMAN Heterogeneous nuclear ribonucleoprotein U-like protein 2 OS=Homo sapiens GN=HNRNPUL2 PE=1 SV=1	85268.3	27	27.3	1.03048	3.34309
Possible Contaminant OVAL_CHICK	42961.6	26	42		0.0105214
J3KNT0_HUMAN Fascin OS=Homo sapiens GN=FSCN1 PE=2 SV=1	54640.1	26	34.3	0.576182	2.08403
PPIL4_HUMAN Peptidyl-prolyl cis-trans isomerase-like 4 OS=Homo sapiens GN=PPIL4 PE=1 SV=1	57333.6	26	36	0.99792	N-flag ONLY
C9JFV4_HUMAN Proline-, glutamic acid- and leucine-rich protein 1 OS=Homo sapiens GN=PELP1 PE=2 SV=1	135788	26	11	1.29823	2.08443
EPS15_HUMAN Epidermal growth factor receptor substrate 15 OS=Homo sapiens GN=EPS15 PE=1 SV=2	98846.9	26	24.8	1.07014
ROCK2_HUMAN Rho-associated protein kinase 2 OS=Homo sapiens GN=ROCK2 PE=1 SV=4	161213	26	16.4	1.12492	N-flag ONLY
ELP1_HUMAN Elongator complex protein 1 OS=Homo sapiens GN=IKBKAP PE=1 SV=3	150555	26	25.2	2.55809
HV303_HUMAN Ig heavy chain V-III region VH26 OS=Homo sapiens PE=1 SV=1	12592.2	26	18.8	C-IgG ONLY	N-IgG ONLY
PDIA1_HUMAN Protein disulfide-isomerase OS=Homo sapiens GN=P4HB PE=1 SV=3	57224.8	26	36.8	0.379491	N-flag ONLY
THOC1_HUMAN THO complex subunit 1 OS=Homo sapiens GN=THOC1 PE=1 SV=1	75798.6	26	33.6	0.993691	4.56806
PDLI5_HUMAN PDZ and LIM domain protein 5 OS=Homo sapiens GN=PDLIM5 PE=1 SV=5	64066.6	26	32.2	0.792217	N-flag ONLY
POP1_HUMAN Ribonucleases P/MRP protein subunit POP1 OS=Homo sapiens GN=POP1 PE=1 SV=2	114942	26	18.5	1.17925	1.28392
G6PD_HUMAN Glucose-6-phosphate 1-dehydrogenase OS=Homo sapiens GN=G6PD PE=1 SV=4	62590.7	26	36.3	1.60817
TF3C4_HUMAN General transcription factor 3C polypeptide 4 OS=Homo sapiens GN=GTF3C4 PE=1 SV=2	92157.6	26	32.4	0.702894	3.20173
TF3C3_HUMAN General transcription factor 3C polypeptide 3 OS=Homo sapiens GN=GTF3C3 PE=1 SV=1	101460	26	28.6	2.25706	3.16667
LRRF1_HUMAN Leucine-rich repeat flightless-interacting protein 1 OS=Homo sapiens GN=LRRFIP1 PE=1 SV=2	82854.7	26	23.7	1.22118	N-flag ONLY
C9J2Y9_HUMAN DNA-directed RNA polymerase OS=Homo sapiens GN=POLR2B PE=2 SV=2	134153	25	17.7	1.75565
LAP2B_HUMAN Lamina-associated polypeptide 2, isoforms beta/gamma OS=Homo sapiens GN=TMPO PE=1 SV=2	50765.5	25	52.4	0.702003	0.772472
RECQ1_HUMAN ATP-dependent DNA helicase Q1 OS=Homo sapiens GN=RECQL PE=1 SV=3	73590.1	25	40.8	C-flag ONLY	2.23263
TRM1L_HUMAN TRMT1-like protein OS=Homo sapiens GN=TRMT1L PE=1 SV=2	81911.3	25	20.2	0.949173	2.47377
USO1_HUMAN General vesicular transport factor p115 OS=Homo sapiens GN=USO1 PE=1 SV=2	109415	25	18.9	1.54619
DDX42_HUMAN ATP-dependent RNA helicase DDX42 OS=Homo sapiens GN=DDX42 PE=1 SV=1	103182	25	19.8	C-flag ONLY	1.86344
CLU_HUMAN Clustered mitochondria protein homolog OS=Homo sapiens GN=CLUH PE=1 SV=2	146955	25	26.1	1.08685
E9PKF6_HUMAN Serine/threonine-protein phosphatase 6 regulatory subunit 3 OS=Homo sapiens GN=PPP6R3 PE=2 SV=1	94637.4	25	26.7	1.82481
SMRC2_HUMAN SWI/SNF complex subunit SMARCC2 OS=Homo sapiens GN=SMARCC2 PE=1 SV=1	133157	25	23.3		1.79492
DAZP1_HUMAN DAZ-associated protein 1 OS=Homo sapiens GN=DAZAP1 PE=1 SV=1	40611.9	25	31.7	0.514658	0.528062
SPAG5_HUMAN Sperm-associated antigen 5 OS=Homo sapiens GN=SPAG5 PE=1 SV=2	134680	25	23	1.38949
Possible Contaminant KRHB5_HUMAN	55910.6	25	40	C-IgG ONLY	N-flag ONLY
FANCI_HUMAN Fanconi anemia group I protein OS=Homo sapiens GN=FANCI PE=1 SV=4	142728	25	13.3	4.75921	16.1206
TBB6_HUMAN Tubulin beta-6 chain OS=Homo sapiens GN=TUBB6 PE=1 SV=1	49951.1	25	79.4	1.83522
MALT1_HUMAN Mucosa-associated lymphoid tissue lymphoma translocation protein 1 OS=Homo sapiens GN=MALT1 PE=1 SV=1	92447.3	25	26.1	1.44296
PDIP3_HUMAN Polymerase delta-interacting protein 3 OS=Homo sapiens GN=POLDIP3 PE=1 SV=2	46186.6	25	40.4	1.09297	0.234057
R4GNH3_HUMAN 26S protease regulatory subunit 6A OS=Homo sapiens GN=PSMC3 PE=3 SV=1	47448.6	25	38.5	1.13138
B7ZKM8_HUMAN Protein transport protein Sec24B OS=Homo sapiens GN=SEC24B PE=2 SV=1	133905	24	14.4	1.69076	0.459046
B1B0M1_HUMAN GRIP1-associated protein 1 OS=Homo sapiens GN=GRIPAP1 PE=2 SV=1	96183	24	31.8	0.950238
B3KRS5_HUMAN Histone deacetylase OS=Homo sapiens GN=HDAC2 PE=2 SV=1	55472.9	24	35.6	0.775478	2.66874
M0R165_HUMAN Epidermal growth factor receptor substrate 15-like 1 OS=Homo sapiens GN=EPS15L1 PE=2 SV=1	83412.8	24	23.9	0.634908	0.0964501
C9J9K3_HUMAN 40S ribosomal protein SA (Fragment) OS=Homo sapiens GN=RPSA PE=2 SV=1	32905.5	24	65.5	9.69363
C2D1A_HUMAN Coiled-coil and C2 domain-containing protein 1A OS=Homo sapiens GN=CC2D1A PE=1 SV=1	104268	24	25.2	1.03829
RPN2_HUMAN Dolichyl-diphosphooligosaccharide--protein glycosyltransferase subunit 2 OS=Homo sapiens GN=RPN2 PE=1 SV=3	69421.1	24	28.8	0.929879	4.92245
GCP3_HUMAN Gamma-tubulin complex component 3 OS=Homo sapiens GN=TUBGCP3 PE=1 SV=2	94060.1	24	29.4	1.7218
F8W9S7_HUMAN GTPase-activating protein and VPS9 domain-containing protein 1 OS=Homo sapiens GN=GAPVD1 PE=2 SV=1	166496	24	16.4	1.08125
G5E933_HUMAN Myotubularin-related protein 5 OS=Homo sapiens GN=SBF1 PE=2 SV=1	211474	24	13.3	1.92137	N-IgG ONLY
WRIP1_HUMAN ATPase WRNIP1 OS=Homo sapiens GN=WRNIP1 PE=1 SV=2	69595.6	24	28.1	1.64182
COR1B_HUMAN Coronin-1B OS=Homo sapiens GN=CORO1B PE=1 SV=1	54344.3	24	31.5	1.19181	2.15977
HACD3_HUMAN Very-long-chain (3R)-3-hydroxyacyl-[acyl-carrier protein] dehydratase 3 OS=Homo sapiens GN=PTPLAD1 PE=1 SV=2	43239.6	24	29.8	1.7571	6.24482
GFPT1_HUMAN Glutamine--fructose-6-phosphate aminotransferase [isomerizing] 1 OS=Homo sapiens GN=GFPT1 PE=1 SV=3	76908.4	24	34.1	1.46816
RBM15_HUMAN Putative RNA-binding protein 15 OS=Homo sapiens GN=RBM15 PE=1 SV=2	106590	23	22.8	2.04334	0.935349
LRC40_HUMAN Leucine-rich repeat-containing protein 40 OS=Homo sapiens GN=LRRC40 PE=1 SV=1	68387.2	23	20.8	0.943439	2.37413
D6RER5_HUMAN Septin-11 OS=Homo sapiens GN=SEPT11 PE=2 SV=1	49493.3	23	42.4	1.13388	0.872483
GCC2_HUMAN GRIP and coiled-coil domain-containing protein 2 OS=Homo sapiens GN=GCC2 PE=1 SV=4	196293	23	14.1	1.20869	0.998743
E9PHK9_HUMAN Treacle protein OS=Homo sapiens GN=TCOF1 PE=2 SV=1	156286	23	12.7	C-IgG ONLY	4.45371
SC24A_HUMAN Protein transport protein Sec24A OS=Homo sapiens GN=SEC24A PE=1 SV=2	119998	23	20	0.938307	N-flag ONLY
CAN1_HUMAN Calpain-1 catalytic subunit OS=Homo sapiens GN=CAPN1 PE=1 SV=1	82036.3	23	27.2	1.66886
F8W726_HUMAN Ubiquitin-associated protein 2-like OS=Homo sapiens GN=UBAP2L PE=2 SV=1	116893	23	15.5	1.23723	0.415777
G3V529_HUMAN ATP-dependent RNA helicase DDX24 OS=Homo sapiens GN=DDX24 PE=2 SV=1	96523.6	23	20.6	0.848492	2.44835
A8MUB1_HUMAN Tubulin alpha-4A chain OS=Homo sapiens GN=TUBA4A PE=2 SV=1	50018.4	23	58	1.42027	1.66119
MDN1_HUMAN Midasin OS=Homo sapiens GN=MDN1 PE=1 SV=2	634095	23	3.8	0.933496	1.31684
PKN2_HUMAN Serine/threonine-protein kinase N2 OS=Homo sapiens GN=PKN2 PE=1 SV=1	106421	23	29.8	1.59571
NOC4L_HUMAN Nucleolar complex protein 4 homolog OS=Homo sapiens GN=NOC4L PE=1 SV=1	58574.8	23	41.9	C-flag ONLY	0.25792
NUP50_HUMAN Nuclear pore complex protein Nup50 OS=Homo sapiens GN=NUP50 PE=1 SV=2	46959.8	23	48.9	0.481018	8.6129
AAAS_HUMAN Aladin OS=Homo sapiens GN=AAAS PE=1 SV=1	59698.4	23	31.1	1.39203	1.29564
NOG2_HUMAN Nucleolar GTP-binding protein 2 OS=Homo sapiens GN=GNL2 PE=1 SV=1	83819.5	23	24.2	0.980737	0.0712443
DSG2_HUMAN Desmoglein-2 OS=Homo sapiens GN=DSG2 PE=1 SV=2	122542	23	16.6	1.36566	3.87368
ITPR3_HUMAN Inositol 1,4,5-trisphosphate receptor type 3 OS=Homo sapiens GN=ITPR3 PE=1 SV=2	304705	23	11	2.71707
TRIPC_HUMAN E3 ubiquitin-protein ligase TRIP12 OS=Homo sapiens GN=TRIP12 PE=1 SV=1	192458	23	10.5	0.633715	2.12841
TBCE_HUMAN Tubulin-specific chaperone E OS=Homo sapiens GN=TBCE PE=1 SV=1	59453.1	23	30.7	0.924448	N-flag ONLY
RBBP7_HUMAN Histone-binding protein RBBP7 OS=Homo sapiens GN=RBBP7 PE=1 SV=1	47916.3	23	62.6	2.65167	2.93189
B4DL80_HUMAN Cell division cycle protein 27 homolog OS=Homo sapiens GN=CDC27 PE=2 SV=1	92787.9	22	19.4	1.1631	2.81413
PKP2_HUMAN Plakophilin-2 OS=Homo sapiens GN=PKP2 PE=1 SV=2	92932.7	22	20.7	0.47442	0.266589
ILVBL_HUMAN Acetolactate synthase-like protein OS=Homo sapiens GN=ILVBL PE=1 SV=2	68004.9	22	25.5	2.22207
COIL_HUMAN Coilin OS=Homo sapiens GN=COIL PE=1 SV=1	62732	22	26.6	0.635797	1.06778
C9JTZ6_HUMAN 5'-nucleotidase domain-containing protein 2 OS=Homo sapiens GN=NT5DC2 PE=2 SV=1	64265.4	22	36.1	1.55745
NOP2_HUMAN Putative ribosomal RNA methyltransferase NOP2 OS=Homo sapiens GN=NOP2 PE=1 SV=2	93055	22	18.7	2.02633	0.81672
P20D2_HUMAN Peptidase M20 domain-containing protein 2 OS=Homo sapiens GN=PM20D2 PE=1 SV=2	47872.1	22	38.3	2.27064
FA98A_HUMAN Protein FAM98A OS=Homo sapiens GN=FAM98A PE=1 SV=1	55382.3	22	32	1.17765
G8JLC6_HUMAN Melanoma inhibitory activity protein 3 OS=Homo sapiens GN=MIA3 PE=2 SV=1	207302	22	12.6	1.05312
CEBPZ_HUMAN CCAAT/enhancer-binding protein zeta OS=Homo sapiens GN=CEBPZ PE=1 SV=3	121205	22	18.4		1.84279
DICER_HUMAN Endoribonuclease Dicer OS=Homo sapiens GN=DICER1 PE=1 SV=3	208855	22	12.8	1.1007
XPO5_HUMAN Exportin-5 OS=Homo sapiens GN=XPO5 PE=1 SV=1	136582	22	14.5	1.69333	N-flag ONLY
BAZ1A_HUMAN Bromodomain adjacent to zinc finger domain protein 1A OS=Homo sapiens GN=BAZ1A PE=1 SV=2	175727	22	16.3		3.15639
E7EVH7_HUMAN Kinesin light chain 1 OS=Homo sapiens GN=KLC1 PE=2 SV=1	72532.8	22	45.4	2.51536
THOC5_HUMAN THO complex subunit 5 homolog OS=Homo sapiens GN=THOC5 PE=1 SV=2	78656	22	40.3	3.98434	16.0667
SMAD2_HUMAN Mothers against decapentaplegic homolog 2 OS=Homo sapiens GN=SMAD2 PE=1 SV=1	49050.4	22	35.2	0.745194	0.817236
PDS5B_HUMAN Sister chromatid cohesion protein PDS5 homolog B OS=Homo sapiens GN=PDS5B PE=1 SV=1	158594	22	20.8		2.79613
B4DGU4_HUMAN Catenin beta-1 OS=Homo sapiens GN=CTNNB1 PE=2 SV=1	85676.4	21	25.7	1.64676	1.3258
LMAN1_HUMAN Protein ERGIC-53 OS=Homo sapiens GN=LMAN1 PE=1 SV=2	57657.1	21	35.1	1.6641
B7Z6Q6_HUMAN Kinesin-like protein KIF2C OS=Homo sapiens GN=KIF2C PE=2 SV=1	81477.3	21	22.5	0.479018	1.01689
RPOM_HUMAN DNA-directed RNA polymerase, mitochondrial OS=Homo sapiens GN=POLRMT PE=1 SV=2	138892	21	15.9	1.88252
A2A3N8_HUMAN Adducin 1 (Alpha) OS=Homo sapiens GN=ADD1 PE=2 SV=1	84466.5	21	30	1.71254	3.28883
SNUT2_HUMAN U4/U6.U5 tri-snRNP-associated protein 2 OS=Homo sapiens GN=USP39 PE=1 SV=2	65501.8	21	29.9	C-flag ONLY	2.33605
NU188_HUMAN Nucleoporin NUP188 homolog OS=Homo sapiens GN=NUP188 PE=1 SV=1	182662	21	7.3	3.03078	11.2885
ZN318_HUMAN Zinc finger protein 318 OS=Homo sapiens GN=ZNF318 PE=1 SV=2	251624	21	9.5	0.41682
E7EPK1_HUMAN Septin-7 OS=Homo sapiens GN=SEPT7 PE=2 SV=1	50675	21	39.1	0.469637	0.407944
SNUT1_HUMAN U4/U6.U5 tri-snRNP-associated protein 1 OS=Homo sapiens GN=SART1 PE=1 SV=1	90434.4	21	19.1	0.657928	6.14718
IMDH2_HUMAN Inosine-5'-monophosphate dehydrogenase 2 OS=Homo sapiens GN=IMPDH2 PE=1 SV=2	55913.7	21	35.2	0.895866
MTA2_HUMAN Metastasis-associated protein MTA2 OS=Homo sapiens GN=MTA2 PE=1 SV=1	75173.9	21	20.7	2.5271	4.80435
KS6A3_HUMAN Ribosomal protein S6 kinase alpha-3 OS=Homo sapiens GN=RPS6KA3 PE=1 SV=1	83899.1	21	22.6	1.43604
AINX_HUMAN Alpha-internexin OS=Homo sapiens GN=INA PE=1 SV=2	55501.5	21	42.1	0.552655
NAA15_HUMAN N-alpha-acetyltransferase 15, NatA auxiliary subunit OS=Homo sapiens GN=NAA15 PE=1 SV=1	101460	21	19.7	1.13633	3.44771
MPRI_HUMAN Cation-independent mannose-6-phosphate receptor OS=Homo sapiens GN=IGF2R PE=1 SV=3	274937	21	8.3	1.65509
TRI33_HUMAN E3 ubiquitin-protein ligase TRIM33 OS=Homo sapiens GN=TRIM33 PE=1 SV=3	120789	21	11.7	1.07986
NOC2L_HUMAN Nucleolar complex protein 2 homolog OS=Homo sapiens GN=NOC2L PE=1 SV=4	85082.3	21	20.7		2.95276
DC1I2_HUMAN Isoform 2B of Cytoplasmic dynein 1 intermediate chain 2 OS=Homo sapiens GN=DYNC1I2	68563.8	21	39.2		1.5433
AT2A2_HUMAN Sarcoplasmic/endoplasmic reticulum calcium ATPase 2 OS=Homo sapiens GN=ATP2A2 PE=1 SV=1	114989	21	19.1	0.895354
MAP7_HUMAN Ensconsin OS=Homo sapiens GN=MAP7 PE=1 SV=1	87116.3	21	21.9	0.851255
SART3_HUMAN Squamous cell carcinoma antigen recognized by T-cells 3 OS=Homo sapiens GN=SART3 PE=1 SV=1	110153	21	21.7	1.90123
SYK_HUMAN Lysine--tRNA ligase OS=Homo sapiens GN=KARS PE=1 SV=3	68166.7	21	29.5	0.778269	N-flag ONLY
QCR1_HUMAN Cytochrome b-c1 complex subunit 1, mitochondrial OS=Homo sapiens GN=UQCRC1 PE=1 SV=3	52738.5	21	38.3	0.699105
B9ZVN9_HUMAN DNA-directed RNA polymerase OS=Homo sapiens GN=POLR1A PE=2 SV=1	195191	20	10.7	C-flag ONLY	5.11415
Possible Contaminant CASK_BOVIN	21309.9	20	20.5	0.520659	0.263505
NKRF_HUMAN NF-kappa-B-repressing factor OS=Homo sapiens GN=NKRF PE=1 SV=2	79644.3	20	27.4	0.514195	1.64475
F2Z2U8_HUMAN Myosin-14 OS=Homo sapiens GN=MYH14 PE=2 SV=1	229120	20	14.9	0.582931	1.62012
TTL12_HUMAN Tubulin--tyrosine ligase-like protein 12 OS=Homo sapiens GN=TTLL12 PE=1 SV=2	74536.1	20	33.2	2.29238
SNX9_HUMAN Sorting nexin-9 OS=Homo sapiens GN=SNX9 PE=1 SV=1	66711.7	20	26.4	1.11478	N-flag ONLY
TXLNG_HUMAN Gamma-taxilin OS=Homo sapiens GN=TXLNG PE=1 SV=2	60692.1	20	38.6	0.445798
FIP1_HUMAN Pre-mRNA 3'-end-processing factor FIP1 OS=Homo sapiens GN=FIP1L1 PE=1 SV=1	65850.3	20	26.7		0.878211
KDM3B_HUMAN Lysine-specific demethylase 3B OS=Homo sapiens GN=KDM3B PE=1 SV=2	191984	20	10.9	2.0715	N-flag ONLY
IMA7_HUMAN Importin subunit alpha-7 OS=Homo sapiens GN=KPNA6 PE=1 SV=1	60135.5	20	45.7	1.32683	0.417794
H0Y2V6_HUMAN Centrosomal protein of 170 kDa (Fragment) OS=Homo sapiens GN=CEP170 PE=4 SV=1	164872	20	14.9	1.1627
H0YDT0_HUMAN RalBP1-associated Eps domain-containing protein 1 (Fragment) OS=Homo sapiens GN=REPS1 PE=2 SV=1	86772.4	20	19	0.961752
H3BP71_HUMAN E3 ubiquitin-protein ligase BRE1B OS=Homo sapiens GN=RNF40 PE=2 SV=1	102254	20	18.8	1.44895	N-flag ONLY
YBOX3_HUMAN Y-box-binding protein 3 OS=Homo sapiens GN=YBX3 PE=1 SV=4	40174.1	20	60.2	0.51732
KAP0_HUMAN cAMP-dependent protein kinase type I-alpha regulatory subunit OS=Homo sapiens GN=PRKAR1A PE=1 SV=1	43063	20	25.5	1.33081
SAE2_HUMAN SUMO-activating enzyme subunit 2 OS=Homo sapiens GN=UBA2 PE=1 SV=2	71359.4	20	31.4	0.534103	N-flag ONLY
TES_HUMAN Testin OS=Homo sapiens GN=TES PE=1 SV=1	46986.4	20	43	1.49586
DBNL_HUMAN Drebrin-like protein OS=Homo sapiens GN=DBNL PE=1 SV=1	48303.6	20	39.3	1.25032
HBS1L_HUMAN HBS1-like protein OS=Homo sapiens GN=HBS1L PE=1 SV=1	70760.5	20	26.5	1.25253	N-flag ONLY
KLC2_HUMAN Kinesin light chain 2 OS=Homo sapiens GN=KLC2 PE=1 SV=1	69072.4	20	41	1.76839
DC1L1_HUMAN Cytoplasmic dynein 1 light intermediate chain 1 OS=Homo sapiens GN=DYNC1LI1 PE=1 SV=3	56688.1	20	34.8	0.765948	2.6521
CUL3_HUMAN Cullin-3 OS=Homo sapiens GN=CUL3 PE=1 SV=2	86395.2	20	15.1	1.40679	3.02084
E9PDF6_HUMAN Unconventional myosin-Ib OS=Homo sapiens GN=MYO1B PE=2 SV=1	125178	20	23.3	4.95222	3.38323
STIP1_HUMAN Stress-induced-phosphoprotein 1 OS=Homo sapiens GN=STIP1 PE=1 SV=1	62761.5	20	22.1	0.897887	N-flag ONLY
RABE1_HUMAN Rab GTPase-binding effector protein 1 OS=Homo sapiens GN=RABEP1 PE=1 SV=2	99481.5	20	17.9	1.52461	N-flag ONLY
L2GL1_HUMAN Lethal(2) giant larvae protein homolog 1 OS=Homo sapiens GN=LLGL1 PE=1 SV=3	115652	20	15.6	1.69655
PCBP1_HUMAN Poly(rC)-binding protein 1 OS=Homo sapiens GN=PCBP1 PE=1 SV=2	37564	20	52.8	32.0147	3.08725
MSH3_HUMAN DNA mismatch repair protein Msh3 OS=Homo sapiens GN=MSH3 PE=1 SV=4	127656	19	15	1.80392	4.49878
K7ENL3_HUMAN Signal transducer and activator of transcription OS=Homo sapiens GN=STAT3 PE=2 SV=1	88140.5	19	25.9	1.31001
B5MBZ0_HUMAN Echinoderm microtubule-associated protein-like 4 OS=Homo sapiens GN=EML4 PE=2 SV=3	109136	19	13.6	0.546843	N-flag ONLY
LTV1_HUMAN Protein LTV1 homolog OS=Homo sapiens GN=LTV1 PE=1 SV=1	54947.3	19	20.2	0.950556
DDX47_HUMAN Probable ATP-dependent RNA helicase DDX47 OS=Homo sapiens GN=DDX47 PE=1 SV=1	45249.1	19	22.9	0.951793	0.343309
C9JFE4_HUMAN COP9 signalosome complex subunit 1 OS=Homo sapiens GN=GPS1 PE=2 SV=2	59156.7	19	28.5	1.70975	N-flag ONLY
ARI1A_HUMAN AT-rich interactive domain-containing protein 1A OS=Homo sapiens GN=ARID1A PE=1 SV=3	242577	19	10.7		0.576989
F91A1_HUMAN Protein FAM91A1 OS=Homo sapiens GN=FAM91A1 PE=1 SV=3	94083.9	19	15	0.806365
SYAC_HUMAN Alanine--tRNA ligase, cytoplasmic OS=Homo sapiens GN=AARS PE=1 SV=2	107031	19	20.7	2.06295
CMTR1_HUMAN Cap-specific mRNA (nucleoside-2'-O-)-methyltransferase 1 OS=Homo sapiens GN=CMTR1 PE=1 SV=1	95494.1	19	15.9	1.04343	N-flag ONLY
F5GZS0_HUMAN Probable ATP-dependent RNA helicase DHX36 OS=Homo sapiens GN=DHX36 PE=2 SV=1	111697	19	19.3	0.971831	N-IgG ONLY
PO210_HUMAN Nuclear pore membrane glycoprotein 210 OS=Homo sapiens GN=NUP210 PE=1 SV=3	205541	19	9.2	4.04257	0.361831
HNRH2_HUMAN Heterogeneous nuclear ribonucleoprotein H2 OS=Homo sapiens GN=HNRNPH2 PE=1 SV=1	49358.4	19	41	1.00519	0.578136
UHRF1_HUMAN E3 ubiquitin-protein ligase UHRF1 OS=Homo sapiens GN=UHRF1 PE=1 SV=1	91292.8	19	24.8		2.34276
TEX10_HUMAN Testis-expressed sequence 10 protein OS=Homo sapiens GN=TEX10 PE=1 SV=2	104120	19	12.8	0.795882	0.514831
SACS_HUMAN Sacsin OS=Homo sapiens GN=SACS PE=1 SV=2	522163	19	5.1	2.42308
SF3A2_HUMAN Splicing factor 3A subunit 2 OS=Homo sapiens GN=SF3A2 PE=1 SV=2	49350.4	19	22	1.26356	25.1884
A6NMQ1_HUMAN DNA polymerase OS=Homo sapiens GN=POLA1 PE=2 SV=1	166239	18	9.6	1.48463
Possible Contaminant CASB_BOVIN	25145.3	18	18.3	0.12877	0.385963
B4DG92_HUMAN Pumilio homolog 1 OS=Homo sapiens GN=PUM1 PE=2 SV=1	130388	18	13.2	1.09407
TAB1_HUMAN TGF-beta-activated kinase 1 and MAP3K7-binding protein 1 OS=Homo sapiens GN=TAB1 PE=1 SV=1	50012.3	18	48.5	0.996895	N-flag ONLY
Q86UY0_HUMAN Protein BLOC1S5-TXNDC5 OS=Homo sapiens GN=TXNDC5 PE=2 SV=1	36245.1	18	29.9	0.744213
E9PGZ1_HUMAN Caldesmon OS=Homo sapiens GN=CALD1 PE=2 SV=1	61320.2	18	32.1		2.28349
F6S0T5_HUMAN Lysine-specific histone demethylase 1A OS=Homo sapiens GN=KDM1A PE=2 SV=1	95347.8	18	18.9	1.25603	4.83412
F8WAK8_HUMAN Cohesin subunit SA-2 OS=Homo sapiens GN=STAG2 PE=2 SV=1	146036	18	13.8	C-flag ONLY	2.21312
G3V1L9_HUMAN Tight junction protein 1 (Zona occludens 1), isoform CRA_a OS=Homo sapiens GN=TJP1 PE=2 SV=1	187338	18	10	1.76811	0.530145
H0Y360_HUMAN AMP deaminase 2 (Fragment) OS=Homo sapiens GN=AMPD2 PE=4 SV=1	92246.5	18	15.7	1.46455
IF4A3_HUMAN Eukaryotic initiation factor 4A-III OS=Homo sapiens GN=EIF4A3 PE=1 SV=4	46949.2	18	37.2	3.05885
TBA1A_HUMAN Tubulin alpha-1A chain OS=Homo sapiens GN=TUBA1A PE=1 SV=1	50229.7	18	78.3	2.19753	N-flag ONLY
NUP85_HUMAN Nuclear pore complex protein Nup85 OS=Homo sapiens GN=NUP85 PE=1 SV=1	75151.2	18	19.5	1.80439	1.56805
PAIP1_HUMAN Polyadenylate-binding protein-interacting protein 1 OS=Homo sapiens GN=PAIP1 PE=1 SV=1	53617.2	18	27.3	0.964255
RL6_HUMAN 60S ribosomal protein L6 OS=Homo sapiens GN=RPL6 PE=1 SV=3	32779.7	18	26	1.37911	0.775451
RGAP1_HUMAN Rac GTPase-activating protein 1 OS=Homo sapiens GN=RACGAP1 PE=1 SV=1	71161.9	18	19.5	0.873809	2.42234
NOL6_HUMAN Nucleolar protein 6 OS=Homo sapiens GN=NOL6 PE=1 SV=2	127582	18	15.3		2.83953
TPPC8_HUMAN Trafficking protein particle complex subunit 8 OS=Homo sapiens GN=TRAPPC8 PE=1 SV=2	153330	18	13	2.03295
GIT1_HUMAN ARF GTPase-activating protein GIT1 OS=Homo sapiens GN=GIT1 PE=1 SV=2	85609.5	18	26.4	1.31906	N-flag ONLY
CUL1_HUMAN Cullin-1 OS=Homo sapiens GN=CUL1 PE=1 SV=2	89838.1	18	12.8	1.03587	3.11836
J3KQE0_HUMAN SUN domain-containing protein 2 OS=Homo sapiens GN=SUN2 PE=2 SV=1	82667.7	17	12.9	1.63976	1.5102
SPT5H_HUMAN Transcription elongation factor SPT5 OS=Homo sapiens GN=SUPT5H PE=1 SV=1	120748	17	19	0.861205	12.5588
RPB1_HUMAN DNA-directed RNA polymerase II subunit RPB1 OS=Homo sapiens GN=POLR2A PE=1 SV=2	217615	17	8.8	1.03908	0.732994
M0QXN5_HUMAN Nuclear pore glycoprotein p62 OS=Homo sapiens GN=NUP62 PE=2 SV=1	53366.6	17	27.1	0.288648	1.64781
B4E022_HUMAN Transketolase OS=Homo sapiens GN=TKT PE=2 SV=1	68950.2	17	28.1	1.24605	2.99085
B7Z7P8_HUMAN Eukaryotic peptide chain release factor subunit 1 OS=Homo sapiens GN=ETF1 PE=2 SV=1	45542.3	17	21.5	0.500643	0.727799
E7EVG2_HUMAN Protein polybromo-1 (Fragment) OS=Homo sapiens GN=PBRM1 PE=2 SV=1	184394	17	10.4		1.44695
E7EX17_HUMAN Eukaryotic translation initiation factor 4B OS=Homo sapiens GN=EIF4B PE=2 SV=1	69290.4	17	26.2	1.92919	N-flag ONLY
E9PEM5_HUMAN Lipopolysaccharide-responsive and beige-like anchor protein OS=Homo sapiens GN=LRBA PE=2 SV=1	318348	17	5.6	3.59579
A16A1_HUMAN Aldehyde dehydrogenase family 16 member A1 OS=Homo sapiens GN=ALDH16A1 PE=1 SV=2	85307.8	17	16.3	1.32664
F5GZ27_HUMAN Lon protease homolog, mitochondrial OS=Homo sapiens GN=LONP1 PE=2 SV=1	100586	17	19	2.11111	5.52338
HEXI1_HUMAN Protein HEXIM1 OS=Homo sapiens GN=HEXIM1 PE=1 SV=1	40688.5	17	52.4	0.647603	N-flag ONLY
TF3C2_HUMAN General transcription factor 3C polypeptide 2 OS=Homo sapiens GN=GTF3C2 PE=1 SV=2	100886	17	21.5	C-IgG ONLY	2.40474
F5H5I6_HUMAN G-rich sequence factor 1 OS=Homo sapiens GN=GRSF1 PE=2 SV=1	53218.7	17	36.5	0.850401
PHF3_HUMAN PHD finger protein 3 OS=Homo sapiens GN=PHF3 PE=1 SV=3	220248	17	13	0.347311	1.59795
SPF45_HUMAN Splicing factor 45 OS=Homo sapiens GN=RBM17 PE=1 SV=1	45042	17	34.9	0.671382
H7BXW3_HUMAN Melanoma-associated antigen D2 OS=Homo sapiens GN=MAGED2 PE=2 SV=1	63290.5	17	24.4	1.03788
RBM10_HUMAN RNA-binding protein 10 OS=Homo sapiens GN=RBM10 PE=1 SV=3	103640	17	22.9	C-flag ONLY	14.9777
KIF1A_HUMAN Kinesin-like protein KIF1A OS=Homo sapiens GN=KIF1A PE=1 SV=2	202454	17	15.8	2.31353
CMC1_HUMAN Calcium-binding mitochondrial carrier protein Aralar1 OS=Homo sapiens GN=SLC25A12 PE=1 SV=2	74913	17	30.8	1.10711
LG3BP_HUMAN Galectin-3-binding protein OS=Homo sapiens GN=LGALS3BP PE=1 SV=1	65451.4	17	17.3	0.911699
LAS1L_HUMAN Ribosomal biogenesis protein LAS1L OS=Homo sapiens GN=LAS1L PE=1 SV=2	81390	17	22.2	0.822321	3.57154
EEA1_HUMAN Early endosome antigen 1 OS=Homo sapiens GN=EEA1 PE=1 SV=2	162781	17	10.9	1.11439
J3KMX2_HUMAN SWI/SNF-related matrix-associated actin-dependent regulator of chromatin subfamily D member 2 OS=Homo sapiens GN=SMARCD2 PE=2 SV=1	55347.8	16	34.4		2.07992
E7EMX7_HUMAN Ankycorbin OS=Homo sapiens GN=RAI14 PE=2 SV=1	107109	16	16.6	0.17766	2.02473
RFC1_HUMAN Replication factor C subunit 1 OS=Homo sapiens GN=RFC1 PE=1 SV=4	128446	16	8.9	2.43545	2.29425
K7EQ48_HUMAN Glucose-6-phosphate isomerase OS=Homo sapiens GN=GPI PE=2 SV=2	63269.3	16	19.6	0.301505	3.64055
LRC47_HUMAN Leucine-rich repeat-containing protein 47 OS=Homo sapiens GN=LRRC47 PE=1 SV=1	63595.8	16	24.7	1.37388	8.33333
D3YTB5_HUMAN Interleukin-1 receptor-associated kinase 1 OS=Homo sapiens GN=IRAK1 PE=2 SV=1	68159.3	16	21.3	2.69113	N-flag ONLY
BRE1A_HUMAN E3 ubiquitin-protein ligase BRE1A OS=Homo sapiens GN=RNF20 PE=1 SV=2	113880	16	18.8	0.918633	N-flag ONLY
LRCH2_HUMAN Leucine-rich repeat and calponin homology domain-containing protein 2 OS=Homo sapiens GN=LRCH2 PE=2 SV=2	82974.1	16	15.9	0.711978	N-IgG ONLY
TPC11_HUMAN Trafficking protein particle complex subunit 11 OS=Homo sapiens GN=TRAPPC11 PE=1 SV=2	129122	16	13.9	1.09932	N-flag ONLY
F5GWT4_HUMAN Serine/threonine-protein kinase WNK1 OS=Homo sapiens GN=WNK1 PE=2 SV=1	280334	16	8.5	0.721614
F5H1Y4_HUMAN Golgi-associated PDZ and coiled-coil motif-containing protein OS=Homo sapiens GN=GOPC PE=2 SV=1	49816.5	16	34.6	1.08617	N-flag ONLY
LAR4B_HUMAN La-related protein 4B OS=Homo sapiens GN=LARP4B PE=1 SV=3	80718.8	16	19.6	0.876049
GSHR_HUMAN Glutathione reductase, mitochondrial OS=Homo sapiens GN=GSR PE=1 SV=2	53137.5	16	36.5	1.33931
ACTG_HUMAN Actin, cytoplasmic 2 OS=Homo sapiens GN=ACTG1 PE=1 SV=1	41873.9	16	89.6	2.97904	0.410448
H0YJ97_HUMAN Thyroid receptor-interacting protein 11 (Fragment) OS=Homo sapiens GN=TRIP11 PE=4 SV=1	228023	16	11.3	1.13302
PRS8_HUMAN 26S protease regulatory subunit 8 OS=Homo sapiens GN=PSMC5 PE=1 SV=1	44863.8	16	42.5	1.97091
WDR33_HUMAN pre-mRNA 3' end processing protein WDR33 OS=Homo sapiens GN=WDR33 PE=1 SV=2	146196	16	14		1.68992
RED_HUMAN Protein Red OS=Homo sapiens GN=IK PE=1 SV=3	65723.9	16	13.3	0.934263	1.1808
TYY1_HUMAN Transcriptional repressor protein YY1 OS=Homo sapiens GN=YY1 PE=1 SV=2	44792.8	16	37.2		2.14372
PWP2_HUMAN Periodic tryptophan protein 2 homolog OS=Homo sapiens GN=PWP2 PE=1 SV=2	102657	16	13.5	C-flag ONLY	1.74915
A8MW61_HUMAN Pleiotropic regulator 1 OS=Homo sapiens GN=PLRG1 PE=2 SV=1	56398.8	15	30.7	0.706452	N-flag ONLY
ADAS_HUMAN Alkyldihydroxyacetonephosphate synthase, peroxisomal OS=Homo sapiens GN=AGPS PE=1 SV=1	73045.9	15	16.3	1.65482	2.61985
CUL7_HUMAN Cullin-7 OS=Homo sapiens GN=CUL7 PE=1 SV=2	200147	15	7.9	1.31244
PRS7_HUMAN 26S protease regulatory subunit 7 OS=Homo sapiens GN=PSMC2 PE=1 SV=3	48729.2	15	30.7	1.77984
A2A2E9_HUMAN Ral GTPase-activating protein subunit beta OS=Homo sapiens GN=RALGAPB PE=2 SV=1	166725	15	11.5	1.49397	N-flag ONLY
CNDD3_HUMAN Condensin-2 complex subunit D3 OS=Homo sapiens GN=NCAPD3 PE=1 SV=2	169216	15	9.7	1.94486	2.2499
VIR_HUMAN Protein virilizer homolog OS=Homo sapiens GN=KIAA1429 PE=1 SV=2	201453	15	9.1	1.03652	N-flag ONLY
E7EWR4_HUMAN Cleavage stimulation factor subunit 2 OS=Homo sapiens GN=CSTF2 PE=2 SV=1	59375.8	15	23.4		1.20934
TBCD4_HUMAN TBC1 domain family member 4 OS=Homo sapiens GN=TBC1D4 PE=1 SV=2	145975	15	12.2	1.18952
FLOT1_HUMAN Flotillin-1 OS=Homo sapiens GN=FLOT1 PE=1 SV=3	47451.7	15	28.3	1.21541
LTN1_HUMAN E3 ubiquitin-protein ligase listerin OS=Homo sapiens GN=LTN1 PE=1 SV=6	205586	15	6.5	1.87882	N-flag ONLY
HERC2_HUMAN E3 ubiquitin-protein ligase HERC2 OS=Homo sapiens GN=HERC2 PE=1 SV=2	528336	15	3.5	0.589612
F5H6E2_HUMAN Unconventional myosin-Ic OS=Homo sapiens GN=MYO1C PE=2 SV=1	119860	15	11.4	6.29156	3.85763
F5H8D7_HUMAN DNA repair protein XRCC1 OS=Homo sapiens GN=XRCC1 PE=2 SV=1	69614	15	20.3		1.35473
G3P_HUMAN Glyceraldehyde-3-phosphate dehydrogenase OS=Homo sapiens GN=GAPDH PE=1 SV=3	31600	15	40.6	15.5979	1.4595
F8W6I7_HUMAN Heterogeneous nuclear ribonucleoprotein A1 OS=Homo sapiens GN=HNRNPA1 PE=4 SV=2	29440.3	15	43.1		3.4974
DNJC7_HUMAN DnaJ homolog subfamily C member 7 OS=Homo sapiens GN=DNAJC7 PE=1 SV=2	50190.9	15	26.7	1.20731
H0YNH8_HUMAN Uveal autoantigen with coiled-coil domains and ankyrin repeats OS=Homo sapiens GN=UACA PE=2 SV=1	161824	15	8.7	1.01823	1.33301
RBM27_HUMAN RNA-binding protein 27 OS=Homo sapiens GN=RBM27 PE=1 SV=2	118951	15	14.2	1.06897	1.75276
VPS4A_HUMAN Vacuolar protein sorting-associated protein 4A OS=Homo sapiens GN=VPS4A PE=1 SV=1	48993.1	15	18.5	0.921441
WDR3_HUMAN WD repeat-containing protein 3 OS=Homo sapiens GN=WDR3 PE=1 SV=1	106302	15	19.3		10.7659
PLSL_HUMAN Plastin-2 OS=Homo sapiens GN=LCP1 PE=1 SV=6	70424	15	25.8	0.605512	N-flag ONLY
RBM12_HUMAN RNA-binding protein 12 OS=Homo sapiens GN=RBM12 PE=1 SV=1	97603.6	15	10.6	1.04827
YTHD2_HUMAN YTH domain family protein 2 OS=Homo sapiens GN=YTHDF2 PE=1 SV=2	62457.8	15	14.7	1.01591
TRI27_HUMAN Zinc finger protein RFP OS=Homo sapiens GN=TRIM27 PE=1 SV=1	58595.8	15	20.5	1.55052	0.286924
SNTB2_HUMAN Beta-2-syntrophin OS=Homo sapiens GN=SNTB2 PE=1 SV=1	58057.1	15	20	0.716234	N-flag ONLY
SNW1_HUMAN SNW domain-containing protein 1 OS=Homo sapiens GN=SNW1 PE=1 SV=1	61600.6	15	25	0.569943	N-IgG ONLY
RBBP4_HUMAN Histone-binding protein RBBP4 OS=Homo sapiens GN=RBBP4 PE=1 SV=3	46237.6	15	44.9	0.922369	0.78943
B4DST5_HUMAN Tyrosine-protein phosphatase non-receptor type 23 OS=Homo sapiens GN=PTPN23 PE=2 SV=1	179347	14	10.1	1.28816
HAT1_HUMAN Histone acetyltransferase type B catalytic subunit OS=Homo sapiens GN=HAT1 PE=1 SV=1	39850.9	14	26.6	1.83368
B4DH53_HUMAN MAP1S light chain OS=Homo sapiens GN=MAP1S PE=2 SV=1	112448	14	12.3	2.85794	1.97368
ENAH_HUMAN Protein enabled homolog OS=Homo sapiens GN=ENAH PE=1 SV=2	64047.7	14	14.6	1.08761	5.27132
IPO5_HUMAN Importin-5 OS=Homo sapiens GN=IPO5 PE=1 SV=4	123874	14	12.3	1.35126	N-flag ONLY
SHOT1_HUMAN Shootin-1 OS=Homo sapiens GN=KIAA1598 PE=1 SV=4	56486.3	14	24	1.61631
IKKA_HUMAN Inhibitor of nuclear factor kappa-B kinase subunit alpha OS=Homo sapiens GN=CHUK PE=1 SV=2	84801.1	14	15.7	2.25656
PRI2_HUMAN DNA primase large subunit OS=Homo sapiens GN=PRIM2 PE=1 SV=2	58913.1	14	11.6	0.965909	3.78074
E9PFR3_HUMAN Serine/threonine-protein phosphatase 2A 56 kDa regulatory subunit delta isoform OS=Homo sapiens GN=PPP2R5D PE=2 SV=1	58559.5	14	25.2	0.949083	N-IgG ONLY
SRBD1_HUMAN S1 RNA-binding domain-containing protein 1 OS=Homo sapiens GN=SRBD1 PE=1 SV=2	111994	14	17.9	C-flag ONLY	8.57962
UFL1_HUMAN E3 UFM1-protein ligase 1 OS=Homo sapiens GN=UFL1 PE=1 SV=2	89773.9	14	16.9	3.42236	N-flag ONLY
PLK1_HUMAN Serine/threonine-protein kinase PLK1 OS=Homo sapiens GN=PLK1 PE=1 SV=1	68391.7	14	11.3	1.35071	0.958126
TFR1_HUMAN Transferrin receptor protein 1 OS=Homo sapiens GN=TFRC PE=1 SV=2	85034.1	14	12.5	1.41374
F8W998_HUMAN Peripheral plasma membrane protein CASK OS=Homo sapiens GN=CASK PE=2 SV=1	103415	14	18.5	1.77428
F120A_HUMAN Constitutive coactivator of PPAR-gamma-like protein 1 OS=Homo sapiens GN=FAM120A PE=1 SV=2	125535	14	15.7	1.0911
NADAP_HUMAN Kanadaptin OS=Homo sapiens GN=SLC4A1AP PE=1 SV=1	88993.1	14	11.4	0.78324
CAN2_HUMAN Calpain-2 catalytic subunit OS=Homo sapiens GN=CAPN2 PE=1 SV=6	80142.9	14	21.7	0.952128
E7ERZ4_HUMAN Mitochondrial-processing peptidase subunit beta OS=Homo sapiens GN=PMPCB PE=2 SV=1	54475.6	14	32.5	0.673708
LRC41_HUMAN Leucine-rich repeat-containing protein 41 OS=Homo sapiens GN=LRRC41 PE=1 SV=3	88827.7	14	10.8	1.47758	1.68979
SMU1_HUMAN WD40 repeat-containing protein SMU1 OS=Homo sapiens GN=SMU1 PE=1 SV=2	57651.3	14	17.9	0.732998	0.894576
E7EU23_HUMAN Rab GDP dissociation inhibitor beta OS=Homo sapiens GN=GDI2 PE=2 SV=1	23154.1	13	17.9	1.19725	2.86217
E9PFK5_HUMAN Nucleolar protein 14 OS=Homo sapiens GN=NOP14 PE=2 SV=1	91561.9	13	9.8	C-IgG ONLY	0.401791
B4DT35_HUMAN Nucleoporin p54 OS=Homo sapiens GN=NUP54 PE=2 SV=1	55545.4	13	38.8	C-IgG ONLY	1.3761
B4DTG6_HUMAN Protein LSM14 homolog A OS=Homo sapiens GN=LSM14A PE=2 SV=1	50649.2	13	16.8	0.80653
CCDC6_HUMAN Coiled-coil domain-containing protein 6 OS=Homo sapiens GN=CCDC6 PE=1 SV=2	53383.9	13	18.4	0.54559
B4DZP4_HUMAN Cytoplasmic dynein 1 light intermediate chain 2 OS=Homo sapiens GN=DYNC1LI2 PE=2 SV=1	54209.6	13	37.1		0.504269
TMTC3_HUMAN Transmembrane and TPR repeat-containing protein 3 OS=Homo sapiens GN=TMTC3 PE=1 SV=2	104084	13	4.6	1.23531	8.32441
B7WPG3_HUMAN Heterogeneous nuclear ribonucleoprotein L-like OS=Homo sapiens GN=HNRPLL PE=2 SV=1	59753.8	13	24.8	0.762195	10.6445
ESYT2_HUMAN Isoform 2 of Extended synaptotagmin-2 OS=Homo sapiens GN=ESYT2	98200.8	13	15.4	1.60871
B9ZVT1_HUMAN RNA-binding protein 12B OS=Homo sapiens GN=RBM12B PE=2 SV=2	118318	13	17.5	1.30185
RRP12_HUMAN RRP12-like protein OS=Homo sapiens GN=RRP12 PE=1 SV=2	143989	13	13.2	C-flag ONLY	0.345489
Q5T3Q7_HUMAN HEAT repeat-containing protein 1 OS=Homo sapiens GN=HEATR1 PE=2 SV=1	242846	13	5.3	C-flag ONLY	1.83441
NDC80_HUMAN Kinetochore protein NDC80 homolog OS=Homo sapiens GN=NDC80 PE=1 SV=1	74046.6	13	14.2	2.85777	N-flag ONLY
CTCF_HUMAN Transcriptional repressor CTCF OS=Homo sapiens GN=CTCF PE=1 SV=1	82948.5	13	20.8		2.77401
E9PIN3_HUMAN Nuclear RNA export factor 1 (Fragment) OS=Homo sapiens GN=NXF1 PE=2 SV=1	70318.8	13	10.6	0.81593	1.42188
E9PKG1_HUMAN Protein arginine N-methyltransferase 1 OS=Homo sapiens GN=PRMT1 PE=2 SV=1	40612.1	13	40	C-flag ONLY
WDR36_HUMAN WD repeat-containing protein 36 OS=Homo sapiens GN=WDR36 PE=1 SV=1	105525	13	16.2	C-flag ONLY	3.59364
G5E9W3_HUMAN Cleavage and polyadenylation specific factor 3, 73kDa, isoform CRA_b OS=Homo sapiens GN=CPSF3 PE=2 SV=1	77634.3	13	17.3	1.23778	2.59703
RUFY1_HUMAN RUN and FYVE domain-containing protein 1 OS=Homo sapiens GN=RUFY1 PE=1 SV=2	79965.4	13	18.6	1.34966
MMS19_HUMAN MMS19 nucleotide excision repair protein homolog OS=Homo sapiens GN=MMS19 PE=1 SV=2	108599	13	20	2.28968
PSMD1_HUMAN 26S proteasome non-ATPase regulatory subunit 1 OS=Homo sapiens GN=PSMD1 PE=1 SV=2	102463	13	11.8	1.01947	N-flag ONLY
EF1A2_HUMAN Elongation factor 1-alpha 2 OS=Homo sapiens GN=EEF1A2 PE=1 SV=1	50564.4	13	46.4	1.32974	1.33474
TBB3_HUMAN Tubulin beta-3 chain OS=Homo sapiens GN=TUBB3 PE=1 SV=2	50526.3	13	38.4	1.11678	N-IgG ONLY
ATX10_HUMAN Ataxin-10 OS=Homo sapiens GN=ATXN10 PE=1 SV=1	53580.9	13	27.4	2.60594
H7BYN4_HUMAN Kinesin-like protein KIF23 OS=Homo sapiens GN=KIF23 PE=2 SV=1	98296	13	13.3	0.371062	1.94048
CNO11_HUMAN CCR4-NOT transcription complex subunit 11 OS=Homo sapiens GN=CNOT11 PE=1 SV=1	55324.4	13	25.1	2.23189
SLK_HUMAN Isoform 2 of STE20-like serine/threonine-protein kinase OS=Homo sapiens GN=SLK	139270	13	11.5	1.17548
CPVL_HUMAN Probable serine carboxypeptidase CPVL OS=Homo sapiens GN=CPVL PE=1 SV=2	54255.2	13	9.9	1.07799	3.04749
GOGA2_HUMAN Golgin subfamily A member 2 OS=Homo sapiens GN=GOLGA2 PE=1 SV=3	113305	13	14.9	1.26211
NCBP1_HUMAN Nuclear cap-binding protein subunit 1 OS=Homo sapiens GN=NCBP1 PE=1 SV=1	92014.7	13	14.1	0.897527
WDR6_HUMAN WD repeat-containing protein 6 OS=Homo sapiens GN=WDR6 PE=1 SV=1	121971	13	14.5	1.0493
AKP13_HUMAN A-kinase anchor protein 13 OS=Homo sapiens GN=AKAP13 PE=1 SV=2	305919	13	5.2	0.560578
KAP2_HUMAN cAMP-dependent protein kinase type II-alpha regulatory subunit OS=Homo sapiens GN=PRKAR2A PE=1 SV=2	43147.7	13	42.9	0.67868
CCNB1_HUMAN G2/mitotic-specific cyclin-B1 OS=Homo sapiens GN=CCNB1 PE=1 SV=1	44182	13	13.6	1.39465	2.45281
RCC1_HUMAN Regulator of chromosome condensation OS=Homo sapiens GN=RCC1 PE=1 SV=1	48241.2	13	43		0.287828
TRIP6_HUMAN Thyroid receptor-interacting protein 6 OS=Homo sapiens GN=TRIP6 PE=1 SV=3	50381.5	13	35.5	0.672919
CDC37_HUMAN Hsp90 co-chaperone Cdc37 OS=Homo sapiens GN=CDC37 PE=1 SV=1	44548.1	13	24.1	1.23354
TSR1_HUMAN Pre-rRNA-processing protein TSR1 homolog OS=Homo sapiens GN=TSR1 PE=1 SV=1	91986	13	13.6	1.70684	N-flag ONLY
I3L2J8_HUMAN 5-azacytidine-induced protein 1 OS=Homo sapiens GN=AZI1 PE=2 SV=1	117632	12	13.6	0.615122
G5E9A6_HUMAN Ubiquitin carboxyl-terminal hydrolase OS=Homo sapiens GN=USP11 PE=2 SV=1	110035	12	9.9	2.46482
PRP4_HUMAN U4/U6 small nuclear ribonucleoprotein Prp4 OS=Homo sapiens GN=PRPF4 PE=1 SV=2	58428.4	12	23	2.5144	4.26823
SRPR_HUMAN Signal recognition particle receptor subunit alpha OS=Homo sapiens GN=SRPR PE=1 SV=2	66696.7	12	25.7	2.72362	N-flag ONLY
GCSP_HUMAN Glycine dehydrogenase [decarboxylating], mitochondrial OS=Homo sapiens GN=GLDC PE=1 SV=2	112946	12	12.7	0.793089	N-flag ONLY
MARCS_HUMAN Myristoylated alanine-rich C-kinase substrate OS=Homo sapiens GN=MARCKS PE=1 SV=4	31625.9	12	15.7	0.971517	5.05947
B4DGP8_HUMAN Calnexin OS=Homo sapiens GN=CANX PE=2 SV=1	67687.9	12	8.1	0.661252	2.97019
M0R2Z9_HUMAN SURP and G-patch domain-containing protein 2 OS=Homo sapiens GN=SUGP2 PE=2 SV=1	115420	12	4.2	0.41921	3.01616
DHX29_HUMAN ATP-dependent RNA helicase DHX29 OS=Homo sapiens GN=DHX29 PE=1 SV=2	155535	12	11.5	2.54386
D6RFM5_HUMAN Succinate dehydrogenase [ubiquinone] flavoprotein subunit, mitochondrial OS=Homo sapiens GN=SDHA PE=2 SV=1	72843.4	12	20.4	0.964722	N-flag ONLY
RAD21_HUMAN Double-strand-break repair protein rad21 homolog OS=Homo sapiens GN=RAD21 PE=1 SV=2	71824.8	12	23.5	C-flag ONLY	1.36852
UBP48_HUMAN Ubiquitin carboxyl-terminal hydrolase 48 OS=Homo sapiens GN=USP48 PE=1 SV=1	119262	12	11.4		6.41052
LMNA_HUMAN Prelamin-A/C OS=Homo sapiens GN=LMNA PE=1 SV=1	74292.8	12	55.9		3.30917
F8W930_HUMAN Insulin-like growth factor 2 mRNA-binding protein 2 OS=Homo sapiens GN=IGF2BP2 PE=2 SV=1	61966.4	12	28.6	0.991228
SPAT5_HUMAN Spermatogenesis-associated protein 5 OS=Homo sapiens GN=SPATA5 PE=1 SV=3	98095.1	12	18.1	0.878808
UMPS_HUMAN Uridine 5'-monophosphate synthase OS=Homo sapiens GN=UMPS PE=1 SV=1	52314.7	12	15.2	1.36556
NAT10_HUMAN N-acetyltransferase 10 OS=Homo sapiens GN=NAT10 PE=1 SV=2	115963	12	15	C-IgG ONLY	2.35517
PA2G4_HUMAN Proliferation-associated protein 2G4 OS=Homo sapiens GN=PA2G4 PE=1 SV=3	43867.2	12	22.1	0.675778	0.211405
RT30_HUMAN 28S ribosomal protein S30, mitochondrial OS=Homo sapiens GN=MRPS30 PE=1 SV=2	50458.8	12	26.7	1.17886
ACOT9_HUMAN Acyl-coenzyme A thioesterase 9, mitochondrial OS=Homo sapiens GN=ACOT9 PE=1 SV=2	50944	12	34	0.759958
ORC2_HUMAN Origin recognition complex subunit 2 OS=Homo sapiens GN=ORC2 PE=1 SV=2	66093	12	19.6		3.00146
DPOA2_HUMAN DNA polymerase alpha subunit B OS=Homo sapiens GN=POLA2 PE=1 SV=2	66068.4	12	14	1.63568	N-flag ONLY
TTK_HUMAN Dual specificity protein kinase TTK OS=Homo sapiens GN=TTK PE=1 SV=2	97135.2	12	9.3	1.01414
PCH2_HUMAN Pachytene checkpoint protein 2 homolog OS=Homo sapiens GN=TRIP13 PE=1 SV=2	48646.6	12	20.1	2.56866	2.51015
Possible Contaminant CAS2_BOVIN	26056.3	11	27.9	0.487748	1.14906
M0QY97_HUMAN Zinc finger CCCH domain-containing protein 4 (Fragment) OS=Homo sapiens GN=ZC3H4 PE=4 SV=1	140548	11	21.1	1.37726
J3QRU1_HUMAN Tyrosine-protein kinase Yes OS=Homo sapiens GN=YES1 PE=2 SV=1	60924.6	11	18.8	0.81068	N-flag ONLY
IPO9_HUMAN Importin-9 OS=Homo sapiens GN=IPO9 PE=1 SV=3	116195	11	9.1	1.72636
TRAD1_HUMAN TRAF-type zinc finger domain-containing protein 1 OS=Homo sapiens GN=TRAFD1 PE=1 SV=1	64962.2	11	17.5	2.55877
STAT1_HUMAN Signal transducer and activator of transcription 1-alpha/beta OS=Homo sapiens GN=STAT1 PE=1 SV=2	87495.6	11	13.2	0.55512
HSP74_HUMAN Heat shock 70 kDa protein 4 OS=Homo sapiens GN=HSPA4 PE=1 SV=4	94505.4	11	10.6	0.647671	3.69037
HNRDL_HUMAN Heterogeneous nuclear ribonucleoprotein D-like OS=Homo sapiens GN=HNRNPDL PE=1 SV=3	46517.1	11	11.9	0.95354	0.573575
E7EMK3_HUMAN Flotillin-2 OS=Homo sapiens GN=FLOT2 PE=2 SV=1	47160.7	11	24.3	1.45125
J3KSW6_HUMAN Probable ATP-dependent RNA helicase DHX40 (Fragment) OS=Homo sapiens GN=DHX40 PE=2 SV=1	30005.6	11	24.6	0.985935	N-flag ONLY
STRN_HUMAN Striatin OS=Homo sapiens GN=STRN PE=1 SV=4	86294.9	11	14.2	2.83936
E9PD90_HUMAN Cytoskeleton-associated protein 2 OS=Homo sapiens GN=CKAP2 PE=2 SV=1	77050	11	17.4	2.99274
E9PH62_HUMAN Double-stranded RNA-binding protein Staufen homolog 2 OS=Homo sapiens GN=STAU2 PE=2 SV=1	43391.5	11	26.9	0.551954
MIRO2_HUMAN Mitochondrial Rho GTPase 2 OS=Homo sapiens GN=RHOT2 PE=1 SV=2	68254.8	11	22.8	1.79041
F5GX82_HUMAN Protein furry homolog-like OS=Homo sapiens GN=FRYL PE=2 SV=1	340284	11	3.9	2.0287
F5GZX4_HUMAN DNA-directed RNA polymerase OS=Homo sapiens GN=POLR1B PE=2 SV=1	128470	11	13.7		5.96883
SFR15_HUMAN Splicing factor, arginine/serine-rich 15 OS=Homo sapiens GN=SCAF4 PE=1 SV=3	124261	11	9	0.723433	3.21707
ZC3HF_HUMAN Zinc finger CCCH domain-containing protein 15 OS=Homo sapiens GN=ZC3H15 PE=1 SV=1	48698.7	11	29.1	1.1741
F8VQP2_HUMAN Ataxin-2 OS=Homo sapiens GN=ATXN2 PE=2 SV=1	133163	11	17.1	0.336921
AGFG1_HUMAN Arf-GAP domain and FG repeat-containing protein 1 OS=Homo sapiens GN=AGFG1 PE=1 SV=2	59155.5	11	23	C-flag ONLY	0.42171
B1AN89_HUMAN Eukaryotic translation initiation factor 4 gamma 3 OS=Homo sapiens GN=EIF4G3 PE=2 SV=1	67698.1	11	9.2	0.573689
TNPO1_HUMAN Transportin-1 OS=Homo sapiens GN=TNPO1 PE=1 SV=2	101496	11	10.7	0.613793	2.61209
IF5_HUMAN Eukaryotic translation initiation factor 5 OS=Homo sapiens GN=EIF5 PE=1 SV=2	49317.9	11	14.2	1.30785	2.52941
CNDP2_HUMAN Cytosolic non-specific dipeptidase OS=Homo sapiens GN=CNDP2 PE=1 SV=2	52971	11	20.4	0.561365
TRM1_HUMAN tRNA (guanine(26)-N(2))-dimethyltransferase OS=Homo sapiens GN=TRMT1 PE=1 SV=1	69442	11	15.6	1.14411
LRWD1_HUMAN Leucine-rich repeat and WD repeat-containing protein 1 OS=Homo sapiens GN=LRWD1 PE=1 SV=2	70996.3	11	14.1		2.85157
DCTN4_HUMAN Dynactin subunit 4 OS=Homo sapiens GN=DCTN4 PE=1 SV=1	53244.1	11	28.3	1.84042
SSRP1_HUMAN FACT complex subunit SSRP1 OS=Homo sapiens GN=SSRP1 PE=1 SV=1	81222.5	11	9.4	0.199674	2.97409
TRI26_HUMAN Tripartite motif-containing protein 26 OS=Homo sapiens GN=TRIM26 PE=2 SV=1	62271.2	11	20	1.08941	0.489974
HELLS_HUMAN Lymphoid-specific helicase OS=Homo sapiens GN=HELLS PE=1 SV=1	90942.1	11	15.7		1.17597
TADBP_HUMAN TAR DNA-binding protein 43 OS=Homo sapiens GN=TARDBP PE=1 SV=1	44819.4	11	21	13.6124	0.183087
PRC2B_HUMAN Protein PRRC2B OS=Homo sapiens GN=PRRC2B PE=1 SV=2	165875	11	10.7	0.642527
GCP60_HUMAN Golgi resident protein GCP60 OS=Homo sapiens GN=ACBD3 PE=1 SV=4	60700.1	11	28.2	2.75325
METK2_HUMAN S-adenosylmethionine synthase isoform type-2 OS=Homo sapiens GN=MAT2A PE=1 SV=1	43741.4	11	20.5	3.3221
DLGP5_HUMAN Disks large-associated protein 5 OS=Homo sapiens GN=DLGAP5 PE=1 SV=2	94371.5	11	16.5		1.84725
A9Z1X7_HUMAN Serine/arginine repetitive matrix protein 1 OS=Homo sapiens GN=SRRM1 PE=2 SV=1	102335	10	14.2	3.59877	N-flag ONLY
B1ALK7_HUMAN Rho guanine nucleotide exchange factor 7 OS=Homo sapiens GN=ARHGEF7 PE=2 SV=1	82735.2	10	14.9	0.550856
J3KQ73_HUMAN Peptidyl-prolyl cis-trans isomerase FKBP8 OS=Homo sapiens GN=FKBP8 PE=2 SV=1	44728.8	10	22.3	1.16782
B4DJS7_HUMAN Sorting nexin 6, isoform CRA_e OS=Homo sapiens GN=SNX6 PE=2 SV=1	33621.4	10	28.3	0.53678
K7EIU8_HUMAN Mothers against decapentaplegic homolog 4 OS=Homo sapiens GN=SMAD4 PE=2 SV=1	60563	10	18		1.46488
K7EMM8_HUMAN Putative oxidoreductase GLYR1 (Fragment) OS=Homo sapiens GN=GLYR1 PE=4 SV=1	51601.4	10	21.8		3.2388
M0QZR4_HUMAN Rho guanine nucleotide exchange factor 1 OS=Homo sapiens GN=ARHGEF1 PE=2 SV=1	104271	10	13.8	2.55253
NOM1_HUMAN Nucleolar MIF4G domain-containing protein 1 OS=Homo sapiens GN=NOM1 PE=1 SV=1	96449.7	10	10.8		0.0518579
NOL9_HUMAN Polynucleotide 5'-hydroxyl-kinase NOL9 OS=Homo sapiens GN=NOL9 PE=1 SV=1	79470.3	10	13.2	1.03742	3.01538
CDC73_HUMAN Parafibromin OS=Homo sapiens GN=CDC73 PE=1 SV=1	60683.2	10	12.8	1.79823	3.23781
MEPCE_HUMAN 7SK snRNA methylphosphate capping enzyme OS=Homo sapiens GN=MEPCE PE=1 SV=1	74507.8	10	18.3	0.998429
NEK9_HUMAN Serine/threonine-protein kinase Nek9 OS=Homo sapiens GN=NEK9 PE=1 SV=2	107388	10	8.1	0.832841
PP1RA_HUMAN Serine/threonine-protein phosphatase 1 regulatory subunit 10 OS=Homo sapiens GN=PPP1R10 PE=1 SV=1	99266.1	10	9.4	6.15496	3.38032
DDX49_HUMAN Probable ATP-dependent RNA helicase DDX49 OS=Homo sapiens GN=DDX49 PE=1 SV=1	54336.1	10	19.9	C-flag ONLY	1.13992
A6PVH9_HUMAN Copine-1 OS=Homo sapiens GN=CPNE1 PE=2 SV=1	59165.6	10	26.4	1.20625
RPC1_HUMAN DNA-directed RNA polymerase III subunit RPC1 OS=Homo sapiens GN=POLR3A PE=1 SV=2	155956	10	10	1.69302	N-flag ONLY
RHG17_HUMAN Rho GTPase-activating protein 17 OS=Homo sapiens GN=ARHGAP17 PE=1 SV=1	91106.3	10	13.2		1.49723
ANR28_HUMAN Serine/threonine-protein phosphatase 6 regulatory ankyrin repeat subunit A OS=Homo sapiens GN=ANKRD28 PE=1 SV=5	116375	10	7.1	2.40575
SARM1_HUMAN Sterile alpha and TIR motif-containing protein 1 OS=Homo sapiens GN=SARM1 PE=1 SV=1	79554.3	10	10.1	1.38224
SAHH2_HUMAN Putative adenosylhomocysteinase 2 OS=Homo sapiens GN=AHCYL1 PE=1 SV=2	53863	10	14.9	1.03187
I2BP2_HUMAN Interferon regulatory factor 2-binding protein 2 OS=Homo sapiens GN=IRF2BP2 PE=1 SV=2	59606	10	17.5	0.5284	1.55729
PABP2_HUMAN Polyadenylate-binding protein 2 OS=Homo sapiens GN=PABPN1 PE=1 SV=3	31549.4	10	11.5	0.511504	1.01515
NBN_HUMAN Nibrin OS=Homo sapiens GN=NBN PE=1 SV=1	85122.1	10	17.6		1.72349
ROCK1_HUMAN Rho-associated protein kinase 1 OS=Homo sapiens GN=ROCK1 PE=1 SV=1	158472	10	8.7	1.08822
DDX50_HUMAN ATP-dependent RNA helicase DDX50 OS=Homo sapiens GN=DDX50 PE=1 SV=1	82730.2	10	20.8	1.89489	1.69371
DDX54_HUMAN ATP-dependent RNA helicase DDX54 OS=Homo sapiens GN=DDX54 PE=1 SV=2	98857.4	10	13.2	1.23678	1.11123
TPC12_HUMAN Trafficking protein particle complex subunit 12 OS=Homo sapiens GN=TRAPPC12 PE=1 SV=3	79541.2	10	12.8	1.52306	N-flag ONLY
TFG_HUMAN Protein TFG OS=Homo sapiens GN=TFG PE=1 SV=2	43102	10	21.2	0.283833
G3XAG1_HUMAN Zinc finger protein 512 OS=Homo sapiens GN=ZNF512 PE=2 SV=1	61459.3	10	19.7		0.147931
NED4L_HUMAN E3 ubiquitin-protein ligase NEDD4-like OS=Homo sapiens GN=NEDD4L PE=1 SV=2	96444.9	10	11.2	3.33002
PRS4_HUMAN 26S protease regulatory subunit 4 OS=Homo sapiens GN=PSMC1 PE=1 SV=1	49279.8	10	32.5	1.97272
MPCP_HUMAN Isoform B of Phosphate carrier protein, mitochondrial OS=Homo sapiens GN=SLC25A3	40040.7	10	24.1	2.3054
TB182_HUMAN 182 kDa tankyrase-1-binding protein OS=Homo sapiens GN=TNKS1BP1 PE=1 SV=4	182189	10	9.5	1.10056
FKBP4_HUMAN Peptidyl-prolyl cis-trans isomerase FKBP4 OS=Homo sapiens GN=FKBP4 PE=1 SV=3	51898.1	10	11.1	0.257764	1.69431
NOB1_HUMAN RNA-binding protein NOB1 OS=Homo sapiens GN=NOB1 PE=1 SV=1	46753.8	10	12.1	0.8393
SCML2_HUMAN Sex comb on midleg-like protein 2 OS=Homo sapiens GN=SCML2 PE=1 SV=1	77406	10	22.3		16.1984
AP3M1_HUMAN AP-3 complex subunit mu-1 OS=Homo sapiens GN=AP3M1 PE=1 SV=1	47017.4	10	25.4	9.65332
SAMH1_HUMAN Deoxynucleoside triphosphate triphosphohydrolase SAMHD1 OS=Homo sapiens GN=SAMHD1 PE=1 SV=2	68240.9	10	19.6	1.55732
COASY_HUMAN Bifunctional coenzyme A synthase OS=Homo sapiens GN=COASY PE=1 SV=4	65460.7	10	8.5	0.657143
SRSF4_HUMAN Serine/arginine-rich splicing factor 4 OS=Homo sapiens GN=SRSF4 PE=1 SV=2	56789.4	10	15	1.17549
TRIP4_HUMAN Activating signal cointegrator 1 OS=Homo sapiens GN=TRIP4 PE=1 SV=4	66267	10	15.5	1.99045
B4DJ81_HUMAN NADH-ubiquinone oxidoreductase 75 kDa subunit, mitochondrial OS=Homo sapiens GN=NDUFS1 PE=2 SV=1	75524.7	9	20.5	1.83312	N-flag ONLY
B5MDQ0_HUMAN DNA excision repair protein ERCC-6-like OS=Homo sapiens GN=ERCC6L PE=2 SV=1	141376	9	10.6	2.42266	N-flag ONLY
B1ANM7_HUMAN FAS-associated factor 1 OS=Homo sapiens GN=FAF1 PE=4 SV=1	57041.8	9	13.9	0.9631
B3KNT8_HUMAN Nucleosome assembly protein 1-like 1 OS=Homo sapiens GN=NAP1L1 PE=2 SV=1	45454	9	19.4	0.80627
GLYM_HUMAN Serine hydroxymethyltransferase, mitochondrial OS=Homo sapiens GN=SHMT2 PE=1 SV=3	53565.5	9	21.9	1.38318	3.8269
J3KSW8_HUMAN Myosin phosphatase Rho-interacting protein (Fragment) OS=Homo sapiens GN=MPRIP PE=2 SV=1	114267	9	10.2	C-IgG ONLY	5.16109
J3QRS9_HUMAN Zinc finger protein 207 OS=Homo sapiens GN=ZNF207 PE=2 SV=1	52803.2	9	5.3	1.03768	1.07363
K7EMW4_HUMAN Nicalin OS=Homo sapiens GN=NCLN PE=2 SV=1	62968.6	9	12.7	3.02838	N-flag ONLY
DSG1_HUMAN Desmoglein-1 OS=Homo sapiens GN=DSG1 PE=1 SV=2	113982	9	10.1	C-IgG ONLY	0.214771
AKA12_HUMAN A-kinase anchor protein 12 OS=Homo sapiens GN=AKAP12 PE=1 SV=4	181367	9	6.1	4.06167
CAF1B_HUMAN Chromatin assembly factor 1 subunit B OS=Homo sapiens GN=CHAF1B PE=1 SV=1	61616.3	9	8.8	1.27688	1.21429
ELOA1_HUMAN Transcription elongation factor B polypeptide 3 OS=Homo sapiens GN=TCEB3 PE=1 SV=2	90087.4	9	8.8	0.636324	N-flag ONLY
B4E0Y9_HUMAN Serine/threonine-protein kinase MST4 OS=Homo sapiens GN=MST4 PE=2 SV=1	46607.7	9	18.6	2.0213	N-IgG ONLY
PSD12_HUMAN 26S proteasome non-ATPase regulatory subunit 12 OS=Homo sapiens GN=PSMD12 PE=1 SV=3	52996.6	9	14.5	1.21876
DCP1A_HUMAN mRNA-decapping enzyme 1A OS=Homo sapiens GN=DCP1A PE=1 SV=2	59613.6	9	19.2	0.785376
GTSE1_HUMAN G2 and S phase-expressed protein 1 OS=Homo sapiens GN=GTSE1 PE=1 SV=3	76795.7	9	18.5	3.34597
K1468_HUMAN LisH domain and HEAT repeat-containing protein KIAA1468 OS=Homo sapiens GN=KIAA1468 PE=1 SV=2	139017	9	7.1	2.80197
Z3H7B_HUMAN Zinc finger CCCH domain-containing protein 7B OS=Homo sapiens GN=ZC3H7B PE=1 SV=1	110076	9	6.7	0.550076
CTRO_HUMAN Citron Rho-interacting kinase OS=Homo sapiens GN=CIT PE=1 SV=2	237071	9	6.2	1.90644
AGK_HUMAN Acylglycerol kinase, mitochondrial OS=Homo sapiens GN=AGK PE=1 SV=2	47233.5	9	20.1	2.41456
Q5T196_HUMAN Fad1, flavin adenine dinucleotide synthetase, homolog (Yeast), isoform CRA_e OS=Homo sapiens GN=FLAD1 PE=2 SV=1	49293.1	9	15.7	0.898069
RPRD2_HUMAN Regulation of nuclear pre-mRNA domain-containing protein 2 OS=Homo sapiens GN=RPRD2 PE=1 SV=1	153196	9	9		0.0955893
SYTM_HUMAN Threonine--tRNA ligase, mitochondrial OS=Homo sapiens GN=TARS2 PE=1 SV=1	81183.5	9	13.6	1.09534	0.322076
D6R9P3_HUMAN Heterogeneous nuclear ribonucleoprotein A/B OS=Homo sapiens GN=HNRNPAB PE=2 SV=1	30641.1	9	31.8	C-flag ONLY	21.8193
CDKAL_HUMAN Threonylcarbamoyladenosine tRNA methylthiotransferase OS=Homo sapiens GN=CDKAL1 PE=1 SV=1	65232.2	9	15.4	1.25603
STT3A_HUMAN Dolichyl-diphosphooligosaccharide--protein glycosyltransferase subunit STT3A OS=Homo sapiens GN=STT3A PE=1 SV=2	80675	9	12.5	3.07389
REN3B_HUMAN Regulator of nonsense transcripts 3B OS=Homo sapiens GN=UPF3B PE=1 SV=1	56305.3	9	16.8	0.748451
TBC15_HUMAN Isoform 2 of TBC1 domain family member 15 OS=Homo sapiens GN=TBC1D15	78720	9	13.8	1.60644
F5H2U2_HUMAN Serine/threonine-protein kinase PRP4 homolog OS=Homo sapiens GN=PRPF4B PE=2 SV=1	117204	9	8.6	C-flag ONLY	N-flag ONLY
CTBL1_HUMAN Beta-catenin-like protein 1 OS=Homo sapiens GN=CTNNBL1 PE=1 SV=1	65294.2	9	18.5		2.2784
SGT1_HUMAN Protein SGT1 OS=Homo sapiens GN=ECD PE=1 SV=1	76658.2	9	14.3	4.08945
F8WD00_HUMAN U3 small nucleolar RNA-associated protein 14 homolog A OS=Homo sapiens GN=UTP14A PE=2 SV=1	82153	9	3.3	1.18612	2.72961
PNKP_HUMAN Bifunctional polynucleotide phosphatase/kinase OS=Homo sapiens GN=PNKP PE=1 SV=1	57184.6	9	20.2		6.69561
YMEL1_HUMAN ATP-dependent zinc metalloprotease YME1L1 OS=Homo sapiens GN=YME1L1 PE=1 SV=2	76132.8	9	17.7	0.832308
H3BRB3_HUMAN Kinesin-like protein KIF22 OS=Homo sapiens GN=KIF22 PE=2 SV=1	66428.1	9	17.1		1.73321
Possible Contaminant K2M2_SHEEP	53791.4	9	31.2	C-IgG ONLY	N-flag ONLY
DPYL5_HUMAN Dihydropyrimidinase-related protein 5 OS=Homo sapiens GN=DPYSL5 PE=1 SV=1	61544.3	9	25.4	3.81158
DD19A_HUMAN ATP-dependent RNA helicase DDX19A OS=Homo sapiens GN=DDX19A PE=1 SV=1	54066.9	9	28.2	0.110605	N-flag ONLY
DIDO1_HUMAN Death-inducer obliterator 1 OS=Homo sapiens GN=DIDO1 PE=1 SV=5	244390	9	2.8	1.00945	N-flag ONLY
F8W6H6_HUMAN Unconventional myosin-Va OS=Homo sapiens GN=MYO5A PE=2 SV=1	219027	9	6	0.585804
ORC3_HUMAN Origin recognition complex subunit 3 OS=Homo sapiens GN=ORC3 PE=1 SV=1	82470.6	9	14.9		1.41946
CDC23_HUMAN Cell division cycle protein 23 homolog OS=Homo sapiens GN=CDC23 PE=1 SV=3	68952.1	9	10.2	1.81363	2.73173
TPX2_HUMAN Targeting protein for Xklp2 OS=Homo sapiens GN=TPX2 PE=1 SV=2	85816.1	9	11.9		1.54583
NCOA5_HUMAN Nuclear receptor coactivator 5 OS=Homo sapiens GN=NCOA5 PE=1 SV=2	65658.6	9	25		1.79741
TFCP2_HUMAN Alpha-globin transcription factor CP2 OS=Homo sapiens GN=TFCP2 PE=1 SV=2	57292.8	9	24.7		4.18092
Possible Contaminant K1H4_HUMAN	49518.3	9	25.6	C-IgG ONLY	N-flag ONLY
PAXB1_HUMAN PAX3- and PAX7-binding protein 1 OS=Homo sapiens GN=PAXBP1 PE=1 SV=2	93346.9	9	10.2	1.92664	N-flag ONLY
SP16H_HUMAN FACT complex subunit SPT16 OS=Homo sapiens GN=SUPT16H PE=1 SV=1	120145	9	7.7	1.62876	N-flag ONLY
TACC3_HUMAN Transforming acidic coiled-coil-containing protein 3 OS=Homo sapiens GN=TACC3 PE=1 SV=1	90537.9	9	13.1	0.566965
RADI_HUMAN Radixin OS=Homo sapiens GN=RDX PE=1 SV=1	71184.7	9	35		1.31726
ST38L_HUMAN Serine/threonine-protein kinase 38-like OS=Homo sapiens GN=STK38L PE=1 SV=3	54094.5	9	23.9		N-flag ONLY
RBP1_HUMAN RalA-binding protein 1 OS=Homo sapiens GN=RALBP1 PE=1 SV=3	76196.3	9	16.8	0.867301
MA7D1_HUMAN MAP7 domain-containing protein 1 OS=Homo sapiens GN=MAP7D1 PE=1 SV=1	89647.6	9	11.3	1.3387
I3L2N2_HUMAN Segment polarity protein dishevelled homolog DVL-2 OS=Homo sapiens GN=DVL2 PE=2 SV=1	79114.7	8	10.7	1.94584	0.754444
C9JR56_HUMAN DNA-binding protein SATB2 OS=Homo sapiens GN=SATB2 PE=2 SV=1	82720.2	8	10.4		1.98106
H7C5E4_HUMAN 5'-3' exoribonuclease 1 (Fragment) OS=Homo sapiens GN=XRN1 PE=4 SV=1	193225	8	6.5	1.37462
J3KNX9_HUMAN Unconventional myosin-XVIIIa OS=Homo sapiens GN=MYO18A PE=2 SV=1	231691	8	5.8	C-flag ONLY	1.32975
J3QR07_HUMAN YTH domain-containing protein 1 OS=Homo sapiens GN=YTHDC1 PE=2 SV=1	82840.3	8	7.2	0.804845
CD2B2_HUMAN CD2 antigen cytoplasmic tail-binding protein 2 OS=Homo sapiens GN=CD2BP2 PE=1 SV=1	37713.3	8	23.5	1.44103
PCNT_HUMAN Pericentrin OS=Homo sapiens GN=PCNT PE=1 SV=4	356600	8	3.2	0.629809
PURA2_HUMAN Adenylosuccinate synthetase isozyme 2 OS=Homo sapiens GN=ADSS PE=1 SV=3	50191.8	8	10.5	1.86813
KIF14_HUMAN Kinesin-like protein KIF14 OS=Homo sapiens GN=KIF14 PE=1 SV=1	186861	8	2.7	1.98619	0.297582
B7Z3D5_HUMAN Myotubularin related protein 1, isoform CRA_a OS=Homo sapiens GN=MTMR1 PE=2 SV=1	74828.6	8	9.1	1.33598
FAF2_HUMAN FAS-associated factor 2 OS=Homo sapiens GN=FAF2 PE=1 SV=2	52716.6	8	19.3	1.40722
C9IZ01_HUMAN Elongation factor G, mitochondrial OS=Homo sapiens GN=GFM1 PE=2 SV=1	86030.8	8	19.6	0.451639
IMA3_HUMAN Importin subunit alpha-3 OS=Homo sapiens GN=KPNA4 PE=1 SV=1	57994.7	8	30.9	1.15341	N-flag ONLY
KPCI_HUMAN Protein kinase C iota type OS=Homo sapiens GN=PRKCI PE=1 SV=2	68380.4	8	13.3	0.706641
ZN326_HUMAN DBIRD complex subunit ZNF326 OS=Homo sapiens GN=ZNF326 PE=1 SV=2	65775.1	8	9.1	0.475971	0.892408
A6NFQ9_HUMAN Septin-8 OS=Homo sapiens GN=SEPT8 PE=2 SV=1	49909.3	8	28.4		0.556422
RFOX2_HUMAN Isoform 6 of RNA binding protein fox-1 homolog 2 OS=Homo sapiens GN=RBFOX2	47440.3	8	23.1	0.74805	1.17481
ETUD1_HUMAN Elongation factor Tu GTP-binding domain-containing protein 1 OS=Homo sapiens GN=EFTUD1 PE=1 SV=2	120117	8	6.3	5.38585
E9PB14_HUMAN Pyruvate dehydrogenase protein X component, mitochondrial OS=Homo sapiens GN=PDHX PE=2 SV=1	54232.9	8	16.9	3.15908
BUB1B_HUMAN Mitotic checkpoint serine/threonine-protein kinase BUB1 beta OS=Homo sapiens GN=BUB1B PE=1 SV=3	121616	8	9	1.72693
CHD1L_HUMAN Chromodomain-helicase-DNA-binding protein 1-like OS=Homo sapiens GN=CHD1L PE=1 SV=2	90416.8	8	10.1		4.87768
F5GZA8_HUMAN SH3 domain-binding protein 1 OS=Homo sapiens GN=SH3BP1 PE=2 SV=1	50913.9	8	20.4		2.00977
KI20A_HUMAN Kinesin-like protein KIF20A OS=Homo sapiens GN=KIF20A PE=1 SV=1	100468	8	14.4	C-flag ONLY	2.25389
F5H2U1_HUMAN Cystathionine beta-synthase OS=Homo sapiens GN=CBS PE=2 SV=1	61985.8	8	20.7	1.14807
PAK4_HUMAN Serine/threonine-protein kinase PAK 4 OS=Homo sapiens GN=PAK4 PE=1 SV=1	64194.3	8	11.3	0.979866
PRP16_HUMAN Pre-mRNA-splicing factor ATP-dependent RNA helicase PRP16 OS=Homo sapiens GN=DHX38 PE=1 SV=2	140775	8	6.4	5.09729	N-flag ONLY
MOT1_HUMAN Monocarboxylate transporter 1 OS=Homo sapiens GN=SLC16A1 PE=1 SV=3	54052.9	8	11.6	6.16195
F8VYA6_HUMAN Striatin-4 OS=Homo sapiens GN=STRN4 PE=2 SV=1	80762.2	8	16.6	1.22421
ROA2_HUMAN Heterogeneous nuclear ribonucleoproteins A2/B1 OS=Homo sapiens GN=HNRNPA2B1 PE=1 SV=2	36073.9	8	28.4		1.06857
EXOC4_HUMAN Exocyst complex component 4 OS=Homo sapiens GN=EXOC4 PE=1 SV=1	110717	8	10.4	3.00421	N-flag ONLY
CORO7_HUMAN Coronin-7 OS=Homo sapiens GN=CORO7 PE=1 SV=2	114401	8	9	1.20526
H3BRG4_HUMAN Cytochrome b-c1 complex subunit 2, mitochondrial OS=Homo sapiens GN=UQCRC2 PE=2 SV=1	48539	8	28.6	C-flag ONLY
TCF25_HUMAN Transcription factor 25 OS=Homo sapiens GN=TCF25 PE=1 SV=1	76816.8	8	18.8	0.641981
RBM28_HUMAN RNA-binding protein 28 OS=Homo sapiens GN=RBM28 PE=1 SV=3	70060.3	8	11.3	1.12737	4.06485
NSMA3_HUMAN Sphingomyelin phosphodiesterase 4 OS=Homo sapiens GN=SMPD4 PE=1 SV=2	98337.8	8	10.4	C-flag ONLY	13.6206
ARAF_HUMAN Serine/threonine-protein kinase A-Raf OS=Homo sapiens GN=ARAF PE=1 SV=2	67722.4	8	13.7	0.839608
TFP11_HUMAN Tuftelin-interacting protein 11 OS=Homo sapiens GN=TFIP11 PE=1 SV=1	96992.6	8	11	0.910629	N-flag ONLY
VPS51_HUMAN Vacuolar protein sorting-associated protein 51 homolog OS=Homo sapiens GN=VPS51 PE=1 SV=2	72789.9	8	6.7	0.742737	2.06698
AGO2_HUMAN Protein argonaute-2 OS=Homo sapiens GN=AGO2 PE=1 SV=3	97398	8	15.4	2.86232
SATB1_HUMAN DNA-binding protein SATB1 OS=Homo sapiens GN=SATB1 PE=1 SV=1	89305.3	8	11.1		1.83935
CSTF1_HUMAN Cleavage stimulation factor subunit 1 OS=Homo sapiens GN=CSTF1 PE=1 SV=1	48452.8	8	21.3		0.21747
PTN11_HUMAN Tyrosine-protein phosphatase non-receptor type 11 OS=Homo sapiens GN=PTPN11 PE=1 SV=2	68130.2	8	15.3	1.11361
AKP8L_HUMAN A-kinase anchor protein 8-like OS=Homo sapiens GN=AKAP8L PE=1 SV=3	65350.9	8	10.9	3.20305
ADT3_HUMAN ADP/ATP translocase 3 OS=Homo sapiens GN=SLC25A6 PE=1 SV=4	32917.2	8	51.7	4.6053
SMRCD_HUMAN SWI/SNF-related matrix-associated actin-dependent regulator of chromatin subfamily A containing DEAD/H box 1 OS=Homo sapiens GN=SMARCAD1 PE=1 SV=2	117834	8	8.5	4.73684	N-flag ONLY
PKP3_HUMAN Plakophilin-3 OS=Homo sapiens GN=PKP3 PE=1 SV=1	87263.1	8	15.3	0.18089	N-IgG ONLY
F5H5N0_HUMAN Serine/threonine-protein kinase MRCK alpha OS=Homo sapiens GN=CDC42BPA PE=2 SV=1	203206	8	7.4	1.14974
SF3B4_HUMAN Splicing factor 3B subunit 4 OS=Homo sapiens GN=SF3B4 PE=1 SV=1	44483.2	8	17	1.3012
B4DZM7_HUMAN Rab5 GDP/GTP exchange factor OS=Homo sapiens GN=RABGEF1 PE=2 SV=1	61405.1	7	13.4	0.86727
C9J8U1_HUMAN Cytospin-A (Fragment) OS=Homo sapiens GN=SPECC1L PE=2 SV=1	120415	7	10.1	0.520684	N-flag ONLY
F8W9Q2_HUMAN RNA polymerase II-associated factor 1 homolog OS=Homo sapiens GN=PAF1 PE=2 SV=1	55148.2	7	11.5	1.13454	1.5639
PPM1G_HUMAN Protein phosphatase 1G OS=Homo sapiens GN=PPM1G PE=1 SV=1	59396.8	7	17	0.600816
J3KNW0_HUMAN FCH domain only protein 2 OS=Homo sapiens GN=FCHO2 PE=2 SV=1	85309.1	7	8.6	1.06712
J3KTL7_HUMAN Cyclin-dependent kinase 11B OS=Homo sapiens GN=CDK11B PE=2 SV=1	45308.5	7	10.5	0.681973
CLPX_HUMAN ATP-dependent Clp protease ATP-binding subunit clpX-like, mitochondrial OS=Homo sapiens GN=CLPX PE=1 SV=2	69360.8	7	11.8	0.463023
CDK12_HUMAN Cyclin-dependent kinase 12 OS=Homo sapiens GN=CDK12 PE=1 SV=2	163561	7	6.1	1.08842	N-flag ONLY
J3QS41_HUMAN Probable helicase with zinc finger domain OS=Homo sapiens GN=HELZ PE=2 SV=1	219409	7	5.5	0.810048
J9JIC5_HUMAN Protein Njmu-R1 OS=Homo sapiens GN=C17orf75 PE=2 SV=1	44701	7	10.9	0.741525
K7EP06_HUMAN mRNA cap guanine-N7 methyltransferase OS=Homo sapiens GN=RNMT PE=2 SV=1	57831.9	7	18.5	0.365485	N-flag ONLY
GABPA_HUMAN GA-binding protein alpha chain OS=Homo sapiens GN=GABPA PE=1 SV=1	51389.2	7	28.9		6.66543
M0QXU7_HUMAN Mitochondrial import inner membrane translocase subunit TIM44 (Fragment) OS=Homo sapiens GN=TIMM44 PE=2 SV=1	51449.5	7	17.6	14.8566
NAA25_HUMAN N-alpha-acetyltransferase 25, NatB auxiliary subunit OS=Homo sapiens GN=NAA25 PE=1 SV=1	99457.7	7	8.6		5.15096
NELFB_HUMAN Negative elongation factor B OS=Homo sapiens GN=NELFB PE=1 SV=1	65817.5	7	5.3	0.786753	0.573648
ESYT1_HUMAN Extended synaptotagmin-1 OS=Homo sapiens GN=ESYT1 PE=1 SV=1	124250	7	2.6	0.620746	1.32164
A6NFN2_HUMAN Abl interactor 1 OS=Homo sapiens GN=ABI1 PE=2 SV=2	52579.3	7	14.8	1.45882
A6NN50_HUMAN Obscurin-like protein 1 OS=Homo sapiens GN=OBSL1 PE=2 SV=1	168866	7	7.3	1.08
UBR4_HUMAN E3 ubiquitin-protein ligase UBR4 OS=Homo sapiens GN=UBR4 PE=1 SV=1	574790	7	1.4	0.803477
HAUS3_HUMAN HAUS augmin-like complex subunit 3 OS=Homo sapiens GN=HAUS3 PE=1 SV=1	69786.9	7	15.4	1.13855
ZCHC8_HUMAN Zinc finger CCHC domain-containing protein 8 OS=Homo sapiens GN=ZCCHC8 PE=1 SV=2	78726.6	7	13	1.72249	N-flag ONLY
D6RIY6_HUMAN Exosome complex component RRP45 OS=Homo sapiens GN=EXOSC9 PE=2 SV=1	41171.1	7	5.9	0.893092	0.193048
E7ER27_HUMAN Peroxisomal multifunctional enzyme type 2 OS=Homo sapiens GN=HSD17B4 PE=2 SV=3	79852.4	7	10.6	0.820308	2.30318
E7ESA8_HUMAN U4/U6 small nuclear ribonucleoprotein Prp31 OS=Homo sapiens GN=PRPF31 PE=2 SV=1	31018.2	7	25.2	0.764456	N-flag ONLY
DDX46_HUMAN Probable ATP-dependent RNA helicase DDX46 OS=Homo sapiens GN=DDX46 PE=1 SV=2	117596	7	9.8	C-flag ONLY	N-flag ONLY
E7EWT1_HUMAN Dolichyl-diphosphooligosaccharide--protein glycosyltransferase 48 kDa subunit OS=Homo sapiens GN=DDOST PE=2 SV=1	50895	7	17.2	7.68742
ACADV_HUMAN Very long-chain specific acyl-CoA dehydrogenase, mitochondrial OS=Homo sapiens GN=ACADVL PE=1 SV=1	73078.8	7	11.8		1.40549
WAPL_HUMAN Wings apart-like protein homolog OS=Homo sapiens GN=WAPAL PE=1 SV=1	142814	7	6.7	C-flag ONLY	3.67129
HIP1R_HUMAN Huntingtin-interacting protein 1-related protein OS=Homo sapiens GN=HIP1R PE=1 SV=2	119621	7	5	1.08403	N-IgG ONLY
HMMR_HUMAN Hyaluronan mediated motility receptor OS=Homo sapiens GN=HMMR PE=1 SV=2	84392.9	7	15.2	1.08765
E9PI39_HUMAN Elongation factor 1-delta (Fragment) OS=Homo sapiens GN=EEF1D PE=2 SV=1	31174.8	7	43.8		1.25227
DYN2_HUMAN Isoform 2 of Dynamin-2 OS=Homo sapiens GN=DNM2	97843.1	7	42.6	C-flag ONLY	6.34767
E9PQC4_HUMAN Kinetochore protein Nuf2 OS=Homo sapiens GN=NUF2 PE=2 SV=1	54395.4	7	17.5	1.49141
GT251_HUMAN Procollagen galactosyltransferase 1 OS=Homo sapiens GN=COLGALT1 PE=1 SV=1	71770.6	7	5.3	C-flag ONLY	1.04765
B7ZLX3_HUMAN CLASP1 protein OS=Homo sapiens GN=CLASP1 PE=2 SV=1	164897	7	8.7	0.924234	N-flag ONLY
F5H685_HUMAN Mediator of RNA polymerase II transcription subunit 23 OS=Homo sapiens GN=MED23 PE=2 SV=1	156377	7	5.4	0.212572	N-flag ONLY
ACL6A_HUMAN Actin-like protein 6A OS=Homo sapiens GN=ACTL6A PE=1 SV=1	47556.4	7	21.4	C-IgG ONLY	0.282633
DHE3_HUMAN Glutamate dehydrogenase 1, mitochondrial OS=Homo sapiens GN=GLUD1 PE=1 SV=2	61521.3	7	12.9	0.61224
AKAP1_HUMAN A-kinase anchor protein 1, mitochondrial OS=Homo sapiens GN=AKAP1 PE=1 SV=1	97551.1	7	9.5	2.75879
F8WAJ0_HUMAN Probable ATP-dependent RNA helicase DDX31 OS=Homo sapiens GN=DDX31 PE=2 SV=1	94280.7	7	10.8		0.640961
G3V5Z3_HUMAN Uncharacterized protein OS=Homo sapiens GN=SMEK1 PE=2 SV=1	94071.2	7	18.6	1.86929
G8JLF3_HUMAN Rab-like protein 6 OS=Homo sapiens GN=RABL6 PE=2 SV=1	79715.7	7	8.6	7.97259
H0Y6K2_HUMAN Bromodomain-containing protein 2 (Fragment) OS=Homo sapiens GN=BRD2 PE=4 SV=1	75033.3	7	9		2.06789
TBB8_HUMAN Tubulin beta-8 chain OS=Homo sapiens GN=TUBB8 PE=1 SV=2	49870	7	28.6	0.681795
NCDN_HUMAN Neurochondrin OS=Homo sapiens GN=NCDN PE=1 SV=1	79323.1	7	7.7	1.42929
SPA5L_HUMAN Spermatogenesis-associated protein 5-like protein 1 OS=Homo sapiens GN=SPATA5L1 PE=1 SV=2	66250.4	7	9.5	2.88637
LS14B_HUMAN Protein LSM14 homolog B OS=Homo sapiens GN=LSM14B PE=1 SV=1	42153.4	7	22.6	0.871698
HNRPU_HUMAN Isoform Short of Heterogeneous nuclear ribonucleoprotein U OS=Homo sapiens GN=HNRNPU	89158.3	7	59.4	2.96751	0.807942
APC7_HUMAN Anaphase-promoting complex subunit 7 OS=Homo sapiens GN=ANAPC7 PE=1 SV=4	60108.2	7	15.6	C-IgG ONLY	3.59462
DP13A_HUMAN DCC-interacting protein 13-alpha OS=Homo sapiens GN=APPL1 PE=1 SV=1	79811.7	7	11.8	0.615416
RPAP3_HUMAN RNA polymerase II-associated protein 3 OS=Homo sapiens GN=RPAP3 PE=1 SV=2	72002.1	7	7.6	0.837567
AP1B1_HUMAN AP-1 complex subunit beta-1 OS=Homo sapiens GN=AP1B1 PE=1 SV=2	104125	7	43.1	1.31501
AP1B1_HUMAN Isoform C of AP-1 complex subunit beta-1 OS=Homo sapiens GN=AP1B1	103768	7	42.9	1.01447
K1C16_HUMAN Keratin, type I cytoskeletal 16 OS=Homo sapiens GN=KRT16 PE=1 SV=4	51362.3	7	33.8	0.343659	1.0298
MRCKB_HUMAN Serine/threonine-protein kinase MRCK beta OS=Homo sapiens GN=CDC42BPB PE=1 SV=2	194697	7	6.7	3.24696
RIPK1_HUMAN Receptor-interacting serine/threonine-protein kinase 1 OS=Homo sapiens GN=RIPK1 PE=1 SV=3	76080.7	7	17.1	1.42379
E7ENN3_HUMAN Nesprin-1 OS=Homo sapiens GN=SYNE1 PE=2 SV=1	1007220	7	0.3	3.86621	1.48715
E9PGR2_HUMAN Cyclin-G-associated kinase OS=Homo sapiens GN=GAK PE=2 SV=1	143478	7	3.2	2.0788
MOGS_HUMAN Mannosyl-oligosaccharide glucosidase OS=Homo sapiens GN=MOGS PE=1 SV=5	80868.8	7	6.8	2.21164	1.02231
BOP1_HUMAN Ribosome biogenesis protein BOP1 OS=Homo sapiens GN=BOP1 PE=1 SV=2	72065.1	7	13.9	2.44505
VATB2_HUMAN V-type proton ATPase subunit B, brain isoform OS=Homo sapiens GN=ATP6V1B2 PE=1 SV=3	56609	7	19.2	1.23388
LRRC1_HUMAN Leucine-rich repeat-containing protein 1 OS=Homo sapiens GN=LRRC1 PE=1 SV=1	59348.9	7	16.2	1.5
FL2D_HUMAN Pre-mRNA-splicing regulator WTAP OS=Homo sapiens GN=WTAP PE=1 SV=2	44324.8	7	10.1	0.367404	1.32706
RBBP5_HUMAN Retinoblastoma-binding protein 5 OS=Homo sapiens GN=RBBP5 PE=1 SV=2	59259.8	7	13		N-flag ONLY
B4DIL8_HUMAN Tuberin OS=Homo sapiens GN=TSC2 PE=2 SV=1	189683	6	5.4	C-flag ONLY	N-flag ONLY
A8MTG8_HUMAN Armadillo repeat-containing protein 8 OS=Homo sapiens GN=ARMC8 PE=2 SV=3	72032.6	6	13.7	1.33811
B7WP27_HUMAN Pre-mRNA-splicing factor CWC22 homolog OS=Homo sapiens GN=CWC22 PE=2 SV=1	105672	6	7.9	1.69699	N-flag ONLY
J3KN66_HUMAN Torsin-1A-interacting protein 1 OS=Homo sapiens GN=TOR1AIP1 PE=2 SV=1	67943.1	6	10.4		1.02058
J3KNH7_HUMAN Sentrin-specific protease 3 OS=Homo sapiens GN=SENP3 PE=2 SV=1	65130.8	6	4.7	1.02639	N-IgG ONLY
NPA1P_HUMAN Nucleolar pre-ribosomal-associated protein 1 OS=Homo sapiens GN=URB1 PE=1 SV=4	254894	6	3.5		3.19483
ANM3_HUMAN Protein arginine N-methyltransferase 3 OS=Homo sapiens GN=PRMT3 PE=1 SV=3	52966.8	6	7.9	1.35008
CCD22_HUMAN Coiled-coil domain-containing protein 22 OS=Homo sapiens GN=CCDC22 PE=1 SV=1	70892.3	6	10.7	2.21334
UTP20_HUMAN Small subunit processome component 20 homolog OS=Homo sapiens GN=UTP20 PE=1 SV=3	319011	6	2.5		5.45488
B4DGM3_HUMAN SWI/SNF-related matrix-associated actin-dependent regulator of chromatin subfamily E member 1 OS=Homo sapiens GN=SMARCE1 PE=2 SV=1	34441	6	17		0.691055
B4DIH5_HUMAN COP9 signalosome complex subunit 2 OS=Homo sapiens GN=COPS2 PE=2 SV=1	52497.4	6	20.3	2.89923
NEST_HUMAN Nestin OS=Homo sapiens GN=NES PE=1 SV=2	177818	6	4.3	0.234394
SYSC_HUMAN Serine--tRNA ligase, cytoplasmic OS=Homo sapiens GN=SARS PE=1 SV=3	61418.5	6	13.2		3.21797
OCRL_HUMAN Inositol polyphosphate 5-phosphatase OCRL-1 OS=Homo sapiens GN=OCRL PE=1 SV=3	103413	6	5.6	4.17338	N-flag ONLY
B4DVN5_HUMAN FH1/FH2 domain-containing protein 1 OS=Homo sapiens GN=FHOD1 PE=2 SV=1	126815	6	7.5	5.34258	N-flag ONLY
F175B_HUMAN BRISC complex subunit Abro1 OS=Homo sapiens GN=FAM175B PE=1 SV=2	46980	6	15.9	1.15184
CNNM3_HUMAN Metal transporter CNNM3 OS=Homo sapiens GN=CNNM3 PE=1 SV=1	73209.7	6	11.5	3.22213
GATA6_HUMAN Transcription factor GATA-6 OS=Homo sapiens GN=GATA6 PE=1 SV=2	45484	6	8.9		1.02578
HAUS8_HUMAN HAUS augmin-like complex subunit 8 OS=Homo sapiens GN=HAUS8 PE=1 SV=3	44867	6	15.5	1.53932
FAKD2_HUMAN FAST kinase domain-containing protein 2 OS=Homo sapiens GN=FASTKD2 PE=1 SV=1	74667.6	6	9	1.39472
C9J3L7_HUMAN Replication initiator 1 OS=Homo sapiens GN=REPIN1 PE=2 SV=2	63696.1	6	8.6		0.471429
A6NJA2_HUMAN Ubiquitin carboxyl-terminal hydrolase OS=Homo sapiens GN=USP14 PE=2 SV=2	52478.4	6	6.9	0.466047	1.35411
Possible Contaminant ALBU_HUMAN	69501.6	6	17.7	C-IgG ONLY	0.739041
DDI2_HUMAN Protein DDI1 homolog 2 OS=Homo sapiens GN=DDI2 PE=1 SV=1	46649.6	6	31.8	2.76723
D6RAP6_HUMAN Anaphase-promoting complex subunit 4 (Fragment) OS=Homo sapiens GN=ANAPC4 PE=2 SV=1	62761.1	6	16	1.4006	N-flag ONLY
ELP2_HUMAN Elongator complex protein 2 OS=Homo sapiens GN=ELP2 PE=1 SV=2	84850.2	6	8.9	2.21719
E9PDN5_HUMAN Dystrophin OS=Homo sapiens GN=DMD PE=2 SV=1	426474	6	2.6	0.469266
DJC10_HUMAN DnaJ homolog subfamily C member 10 OS=Homo sapiens GN=DNAJC10 PE=1 SV=2	86297	6	6.8	0.982766	N-flag ONLY
E7ERS3_HUMAN Zinc finger CCCH domain-containing protein 18 OS=Homo sapiens GN=ZC3H18 PE=2 SV=1	109163	6	7	1.42903	0.45078
RICTR_HUMAN Rapamycin-insensitive companion of mTOR OS=Homo sapiens GN=RICTOR PE=1 SV=1	195393	6	3.2	3.2468
Q75MJ1_HUMAN ATP-binding cassette sub-family F member 2 OS=Homo sapiens GN=ABCF2 PE=2 SV=1	71424.7	6	5.8	0.787934	2.12579
PPM1F_HUMAN Protein phosphatase 1F OS=Homo sapiens GN=PPM1F PE=1 SV=3	49926.2	6	16.7	C-flag ONLY
I2BP1_HUMAN Interferon regulatory factor 2-binding protein 1 OS=Homo sapiens GN=IRF2BP1 PE=1 SV=1	61811.1	6	9.4	1.44577
I2BPL_HUMAN Interferon regulatory factor 2-binding protein-like OS=Homo sapiens GN=IRF2BPL PE=1 SV=1	82841.1	6	7.7	0.568706
E9PES4_HUMAN Kinesin-like protein KIF3A OS=Homo sapiens GN=KIF3A PE=2 SV=1	80189.1	6	8.6	2.12332
LONP2_HUMAN Lon protease homolog 2, peroxisomal OS=Homo sapiens GN=LONP2 PE=1 SV=1	94809.3	6	5.9	3.12785
CNDG2_HUMAN Condensin-2 complex subunit G2 OS=Homo sapiens GN=NCAPG2 PE=1 SV=1	132453	6	2.9	3.5039	N-flag ONLY
CRLF3_HUMAN Cytokine receptor-like factor 3 OS=Homo sapiens GN=CRLF3 PE=1 SV=2	49445.8	6	11.2	1.39302
Z3H7A_HUMAN Zinc finger CCCH domain-containing protein 7A OS=Homo sapiens GN=ZC3H7A PE=1 SV=1	110755	6	7.4	0.437104
DJC13_HUMAN DnaJ homolog subfamily C member 13 OS=Homo sapiens GN=DNAJC13 PE=1 SV=5	254919	6	4	1.9222
CNOT3_HUMAN CCR4-NOT transcription complex subunit 3 OS=Homo sapiens GN=CNOT3 PE=1 SV=1	64194.2	6	12.6	0.911004
NDUS2_HUMAN NADH dehydrogenase [ubiquinone] iron-sulfur protein 2, mitochondrial OS=Homo sapiens GN=NDUFS2 PE=1 SV=2	51944.5	6	13.1	3.80566
EMC1_HUMAN ER membrane protein complex subunit 1 OS=Homo sapiens GN=EMC1 PE=1 SV=1	109640	6	8.8	C-flag ONLY	N-flag ONLY
HAUS5_HUMAN HAUS augmin-like complex subunit 5 OS=Homo sapiens GN=HAUS5 PE=1 SV=2	71818.1	6	9	1.14099
F5H4R1_HUMAN Mitogen-activated protein kinase kinase kinase 4 OS=Homo sapiens GN=MAP3K4 PE=2 SV=1	177352	6	3.8	0.527594
F5H604_HUMAN CLIP-associating protein 2 OS=Homo sapiens GN=CLASP2 PE=2 SV=1	165078	6	11.4	2.12828
SCFD1_HUMAN Sec1 family domain-containing protein 1 OS=Homo sapiens GN=SCFD1 PE=1 SV=4	72514.1	6	10.9	1.30555	N-flag ONLY
P66B_HUMAN Transcriptional repressor p66-beta OS=Homo sapiens GN=GATAD2B PE=1 SV=1	65382.1	6	8.8		1.3448
GPKOW_HUMAN G patch domain and KOW motifs-containing protein OS=Homo sapiens GN=GPKOW PE=1 SV=2	52322.6	6	17.6	7.03202
F8VS02_HUMAN Alpha-aminoadipic semialdehyde dehydrogenase OS=Homo sapiens GN=ALDH7A1 PE=2 SV=1	54096.8	6	12.4	0.561642
PSMD4_HUMAN 26S proteasome non-ATPase regulatory subunit 4 OS=Homo sapiens GN=PSMD4 PE=1 SV=1	41161.4	6	13.5	0.971609
F8W6G1_HUMAN Nuclear receptor-binding protein OS=Homo sapiens GN=NRBP1 PE=2 SV=1	59951.2	6	20.7	1.45473
G5E9C7_HUMAN Dual-specificity mitogen-activated protein kinase kinase 2 OS=Homo sapiens GN=MAP2K2 PE=2 SV=1	44504.1	6	10.2	2.8928
SNX27_HUMAN Sorting nexin-27 OS=Homo sapiens GN=SNX27 PE=1 SV=2	59916.8	6	10.4	2.06425
G5EA30_HUMAN CUG triplet repeat, RNA binding protein 1, isoform CRA_c OS=Homo sapiens GN=CELF1 PE=2 SV=1	52102.9	6	14.3		1.95534
NACC1_HUMAN Nucleus accumbens-associated protein 1 OS=Homo sapiens GN=NACC1 PE=1 SV=1	57365.9	6	7.4		1.25472
H0Y4P3_HUMAN Protein VPRBP (Fragment) OS=Homo sapiens GN=VPRBP PE=2 SV=1	169279	6	4.8	3.35432
Possible Contaminant K2M3_SHEEP	55364.6	6	28.5	C-IgG ONLY	N-flag ONLY
Possible Contaminant K2M1_SHEEP	12693.3	6	51.4	C-IgG ONLY	N-flag ONLY
H3BT57_HUMAN Protein PML OS=Homo sapiens GN=PML PE=2 SV=1	70503.9	6	7.6	1.001
ATD3B_HUMAN ATPase family AAA domain-containing protein 3B OS=Homo sapiens GN=ATAD3B PE=1 SV=1	72707.4	6	50.9	2.79855
RPC2_HUMAN DNA-directed RNA polymerase III subunit RPC2 OS=Homo sapiens GN=POLR3B PE=1 SV=2	128027	6	4.5	1.02052
SLTM_HUMAN SAFB-like transcription modulator OS=Homo sapiens GN=SLTM PE=1 SV=2	117385	6	6.4		2.00218
TECR_HUMAN Very-long-chain enoyl-CoA reductase OS=Homo sapiens GN=TECR PE=1 SV=1	36100.8	6	21.4	C-flag ONLY
HTR5B_HUMAN HEAT repeat-containing protein 5B OS=Homo sapiens GN=HEATR5B PE=1 SV=2	215451	6	3.2	2.9163
TBB4B_HUMAN Tubulin beta-4B chain OS=Homo sapiens GN=TUBB4B PE=1 SV=1	49925.1	6	82.9	0.823161	N-flag ONLY
ZN629_HUMAN Zinc finger protein 629 OS=Homo sapiens GN=ZNF629 PE=1 SV=2	96811.2	6	9.9	0.31736	N-flag ONLY
ODB2_HUMAN Lipoamide acyltransferase component of branched-chain alpha-keto acid dehydrogenase complex, mitochondrial OS=Homo sapiens GN=DBT PE=1 SV=3	53597	6	11	0.856796
BCR_HUMAN Breakpoint cluster region protein OS=Homo sapiens GN=BCR PE=1 SV=2	138003	6	3.2	0.271193
RIOK2_HUMAN Serine/threonine-protein kinase RIO2 OS=Homo sapiens GN=RIOK2 PE=1 SV=2	54599.8	6	14.3	1.33851
HERC5_HUMAN E3 ISG15--protein ligase HERC5 OS=Homo sapiens GN=HERC5 PE=1 SV=2	117083	6	7.9	4.31198
ASPC1_HUMAN Tether containing UBX domain for GLUT4 OS=Homo sapiens GN=ASPSCR1 PE=1 SV=1	70127	6	9.9	3.25631
CNOT6_HUMAN CCR4-NOT transcription complex subunit 6 OS=Homo sapiens GN=CNOT6 PE=1 SV=2	63428.4	6	12	3.98446
VPS16_HUMAN Vacuolar protein sorting-associated protein 16 homolog OS=Homo sapiens GN=VPS16 PE=1 SV=2	94867.7	6	11.8	8.13346
VPS4B_HUMAN Vacuolar protein sorting-associated protein 4B OS=Homo sapiens GN=VPS4B PE=1 SV=2	49397.6	6	17.8	0.768629
ADT2_HUMAN ADP/ATP translocase 2 OS=Homo sapiens GN=SLC25A5 PE=1 SV=7	32903.2	6	52	2.421	N-flag ONLY
SRRM2_HUMAN Serine/arginine repetitive matrix protein 2 OS=Homo sapiens GN=SRRM2 PE=1 SV=2	300248	6	2.3	4.57056
ANLN_HUMAN Actin-binding protein anillin OS=Homo sapiens GN=ANLN PE=1 SV=2	124446	6	5.6	C-IgG ONLY	N-flag ONLY
PKP4_HUMAN Plakophilin-4 OS=Homo sapiens GN=PKP4 PE=1 SV=2	127408	6	1.6	1.06511	N-flag ONLY
K7EP90_HUMAN RNA-binding protein 42 OS=Homo sapiens GN=RBM42 PE=2 SV=1	47121.2	6	5.2	0.558542	N-flag ONLY
PICAL_HUMAN Phosphatidylinositol-binding clathrin assembly protein OS=Homo sapiens GN=PICALM PE=1 SV=2	70172.8	6	15.1		1.84391
GCFC2_HUMAN GC-rich sequence DNA-binding factor 2 OS=Homo sapiens GN=GCFC2 PE=1 SV=2	85010.4	6	5.8	1.13074	N-flag ONLY
H12_HUMAN Histone H1.2 OS=Homo sapiens GN=HIST1H1C PE=1 SV=2	21405.8	6	35.7		0.450012
NF1_HUMAN Neurofibromin OS=Homo sapiens GN=NF1 PE=1 SV=2	317658	6	1.7	12.9773	N-flag ONLY
RS3_HUMAN 40S ribosomal protein S3 OS=Homo sapiens GN=RPS3 PE=1 SV=2	28540.5	6	37	1.56025
CALR_HUMAN Calreticulin OS=Homo sapiens GN=CALR PE=1 SV=1	48219.9	6	11.3	0.657812
AAAT_HUMAN Neutral amino acid transporter B(0) OS=Homo sapiens GN=SLC1A5 PE=1 SV=2	56724.3	6	8.1	1.63735
TB10B_HUMAN TBC1 domain family member 10B OS=Homo sapiens GN=TBC1D10B PE=1 SV=3	87378.9	6	11	C-flag ONLY	4.51417
A6NIT2_HUMAN Phosphorylase b kinase regulatory subunit alpha, skeletal muscle isoform OS=Homo sapiens GN=PHKA1 PE=2 SV=1	129648	5	4.3	1.71601
B4DE19_HUMAN Elongator complex protein 3 OS=Homo sapiens GN=ELP3 PE=2 SV=1	60753.3	5	14.6	1.69648
B7ZKT7_HUMAN FYVE and coiled-coil domain-containing protein 1 OS=Homo sapiens GN=FYCO1 PE=2 SV=1	167312	5	5.5	1.16591
E9PBY7_HUMAN Zinc finger CCCH domain-containing protein 11A (Fragment) OS=Homo sapiens GN=ZC3H11A PE=2 SV=1	89310.1	5	6	0.127681	N-flag ONLY
E9PNW8_HUMAN Fatty acyl-CoA reductase 1 (Fragment) OS=Homo sapiens GN=FAR1 PE=2 SV=1	59462.9	5	11.3	1.74866
F5H315_HUMAN Pre-mRNA-splicing factor SYF1 OS=Homo sapiens GN=XAB2 PE=2 SV=1	100199	5	5.2	2.16797
F5H721_HUMAN WW domain-binding protein 11 OS=Homo sapiens GN=WBP11 PE=2 SV=1	70134	5	10.2		2.87034
H0Y6K5_HUMAN Transcription factor Sp3 OS=Homo sapiens GN=SP3 PE=2 SV=1	76983.3	5	9.1		1.84186
RPA34_HUMAN DNA-directed RNA polymerase I subunit RPA34 OS=Homo sapiens GN=CD3EAP PE=1 SV=1	55281.5	5	16.3		1.53605
M3K7_HUMAN Mitogen-activated protein kinase kinase kinase 7 OS=Homo sapiens GN=MAP3K7 PE=1 SV=1	53849.5	5	4.9	1.44262
LKHA4_HUMAN Leukotriene A-4 hydrolase OS=Homo sapiens GN=LTA4H PE=1 SV=2	66971.4	5	10	1.29573
F203B_HUMAN Protein FAM203B OS=Homo sapiens GN=FAM203B PE=1 SV=1	42210.7	5	17.7	1.07015
B4DTD1_HUMAN RING finger protein 214 OS=Homo sapiens GN=RNF214 PE=2 SV=1	77816.8	5	12	1.01898
ATM_HUMAN Serine-protein kinase ATM OS=Homo sapiens GN=ATM PE=1 SV=3	351390	5	2		3.62423
ESPL1_HUMAN Separin OS=Homo sapiens GN=ESPL1 PE=1 SV=3	198142	5	2.5	1.83588
INT3_HUMAN Integrator complex subunit 3 OS=Homo sapiens GN=INTS3 PE=1 SV=1	63707.7	5	9.5	1.20438	N-flag ONLY
B4E2W0_HUMAN 3-ketoacyl-CoA thiolase OS=Homo sapiens GN=HADHB PE=2 SV=1	51387.6	5	15	C-IgG ONLY	N-IgG ONLY
B4E2X3_HUMAN Methyltransferase-like protein 13 OS=Homo sapiens GN=METTL13 PE=2 SV=1	68825.5	5	8.2	3.19797	N-IgG ONLY
RPAP2_HUMAN Putative RNA polymerase II subunit B1 CTD phosphatase RPAP2 OS=Homo sapiens GN=RPAP2 PE=1 SV=1	66594.2	5	7.5	2.38877
DDX27_HUMAN Probable ATP-dependent RNA helicase DDX27 OS=Homo sapiens GN=DDX27 PE=1 SV=2	90013.3	5	4.4	C-flag ONLY	0.182627
IWS1_HUMAN Protein IWS1 homolog OS=Homo sapiens GN=IWS1 PE=1 SV=2	69246.2	5	8.9		2.49421
B7Z7A9_HUMAN Phosphoglycerate kinase OS=Homo sapiens GN=PGK1 PE=2 SV=1	44694.2	5	15.4	3.09532
PYRG2_HUMAN CTP synthase 2 OS=Homo sapiens GN=CTPS2 PE=1 SV=1	65797.9	5	21.3	0.493028
ZCHC3_HUMAN Zinc finger CCHC domain-containing protein 3 OS=Homo sapiens GN=ZCCHC3 PE=1 SV=1	43699	5	10.1	0.849486
GNL3L_HUMAN Guanine nucleotide-binding protein-like 3-like protein OS=Homo sapiens GN=GNL3L PE=1 SV=1	65693.7	5	7.7	2.3384	0.359983
CUX1_HUMAN Homeobox protein cut-like 1 OS=Homo sapiens GN=CUX1 PE=1 SV=3	75796.1	5	5.6	C-IgG ONLY	N-flag ONLY
A6NCK0_HUMAN NEDD8-activating enzyme E1 regulatory subunit OS=Homo sapiens GN=NAE1 PE=2 SV=2	59527.1	5	11.9	9.24253
CNO10_HUMAN CCR4-NOT transcription complex subunit 10 OS=Homo sapiens GN=CNOT10 PE=1 SV=1	89318.1	5	3.6	1.03515
RBM26_HUMAN RNA-binding protein 26 OS=Homo sapiens GN=RBM26 PE=1 SV=3	110886	5	4.9	C-flag ONLY	N-flag ONLY
CX057_HUMAN Uncharacterized protein CXorf57 OS=Homo sapiens GN=CXorf57 PE=1 SV=2	97745.1	5	11.6		1.16846
B1AMS2_HUMAN Septin 6, isoform CRA_b OS=Homo sapiens GN=SEPT6 PE=2 SV=1	49262.2	5	18		0.81614
D6RJ96_HUMAN Heat shock 70 kDa protein 4L (Fragment) OS=Homo sapiens GN=HSPA4L PE=2 SV=1	94686.7	5	13.6	0.343091	N-flag ONLY
E5RHW4_HUMAN Erlin-2 (Fragment) OS=Homo sapiens GN=ERLIN2 PE=2 SV=1	37905.5	5	21.3	C-flag ONLY
TAOK1_HUMAN Serine/threonine-protein kinase TAO1 OS=Homo sapiens GN=TAOK1 PE=1 SV=1	97716.9	5	6.8		4.93852
AKAP8_HUMAN A-kinase anchor protein 8 OS=Homo sapiens GN=AKAP8 PE=1 SV=1	76259.2	5	8.8	0.371165	N-flag ONLY
HAUS6_HUMAN HAUS augmin-like complex subunit 6 OS=Homo sapiens GN=HAUS6 PE=1 SV=2	104515	5	8.2	2.3901
LYRIC_HUMAN Protein LYRIC OS=Homo sapiens GN=MTDH PE=1 SV=2	63960.9	5	8.1	0.809275
WDR1_HUMAN WD repeat-containing protein 1 OS=Homo sapiens GN=WDR1 PE=1 SV=4	66332	5	10.9		2.57083
PIAS2_HUMAN E3 SUMO-protein ligase PIAS2 OS=Homo sapiens GN=PIAS2 PE=1 SV=3	45135.7	5	12.3		3.08446
E9PL24_HUMAN Myomegalin OS=Homo sapiens GN=PDE4DIP PE=2 SV=1	127142	5	3.7	0.921457
J3KRK0_HUMAN Serine/threonine-protein kinase tousled-like 2 (Fragment) OS=Homo sapiens GN=TLK2 PE=2 SV=1	82494.8	5	3.4	C-flag ONLY	N-flag ONLY
TLK1_HUMAN Serine/threonine-protein kinase tousled-like 1 OS=Homo sapiens GN=TLK1 PE=1 SV=2	82074.8	5	3.6		N-flag ONLY
F5GY88_HUMAN Mediator of RNA polymerase II transcription subunit 24 OS=Homo sapiens GN=MED24 PE=2 SV=2	109155	5	3.1	1.27826	1.12281
F5H1N1_HUMAN DnaJ homolog subfamily C member 11 OS=Homo sapiens GN=DNAJC11 PE=2 SV=1	57305.5	5	13.6	0.287132
ATG7_HUMAN Ubiquitin-like modifier-activating enzyme ATG7 OS=Homo sapiens GN=ATG7 PE=1 SV=1	68753.8	5	10.1	9.89968
F5H442_HUMAN Tumor susceptibility gene 101 protein OS=Homo sapiens GN=TSG101 PE=2 SV=1	31784.2	5	11.2	1.02061
STABP_HUMAN STAM-binding protein OS=Homo sapiens GN=STAMBP PE=1 SV=1	48172.6	5	11.8	1.00133
TSC1_HUMAN Hamartin OS=Homo sapiens GN=TSC1 PE=1 SV=2	130028	5	5.3	4.67705
LPP_HUMAN Lipoma-preferred partner OS=Homo sapiens GN=LPP PE=1 SV=1	65883.9	5	11.4	1.0373
KPBB_HUMAN Phosphorylase b kinase regulatory subunit beta OS=Homo sapiens GN=PHKB PE=1 SV=3	124070	5	7.6	3.17534
F8WDV0_HUMAN Importin-11 OS=Homo sapiens GN=IPO11 PE=2 SV=1	117220	5	7.2	1.96049
SRPK2_HUMAN Isoform 2 of SRSF protein kinase 2 OS=Homo sapiens GN=SRPK2	79177.4	5	10	1.00395
SIN3A_HUMAN Paired amphipathic helix protein Sin3a OS=Homo sapiens GN=SIN3A PE=1 SV=2	145463	5	3	C-flag ONLY	N-flag ONLY
ASNS_HUMAN Asparagine synthetase [glutamine-hydrolyzing] OS=Homo sapiens GN=ASNS PE=1 SV=4	54909.1	5	6.1	1.23575
ARP3_HUMAN Actin-related protein 3 OS=Homo sapiens GN=ACTR3 PE=1 SV=3	47449	5	13.4	0.162154	N-IgG ONLY
K2C6A_HUMAN Keratin, type II cytoskeletal 6A OS=Homo sapiens GN=KRT6A PE=1 SV=3	60170.4	5	46.5	C-IgG ONLY	1.54967
SPS2L_HUMAN SPATS2-like protein OS=Homo sapiens GN=SPATS2L PE=1 SV=2	54288.8	5	11	1.43947
FOXK1_HUMAN Forkhead box protein K1 OS=Homo sapiens GN=FOXK1 PE=1 SV=1	75626.8	5	6.3		N-flag ONLY
B4DIP2_HUMAN Protein LAP2 OS=Homo sapiens GN=ERBB2IP PE=2 SV=1	153844	5	6.7	0.811187
REST_HUMAN RE1-silencing transcription factor OS=Homo sapiens GN=REST PE=1 SV=3	122119	5	4.7	C-IgG ONLY	0.803258
KIF1C_HUMAN Kinesin-like protein KIF1C OS=Homo sapiens GN=KIF1C PE=1 SV=3	123194	5	11.1	1.69228
APC5_HUMAN Anaphase-promoting complex subunit 5 OS=Homo sapiens GN=ANAPC5 PE=1 SV=2	85238.9	5	10.7	6.50096	0.860384
UNK_HUMAN RING finger protein unkempt homolog OS=Homo sapiens GN=UNK PE=1 SV=2	88262.9	5	11.9	0.640652
SRS11_HUMAN Serine/arginine-rich splicing factor 11 OS=Homo sapiens GN=SRSF11 PE=1 SV=1	42398.9	5	10		2.61193
PUR1_HUMAN Amidophosphoribosyltransferase OS=Homo sapiens GN=PPAT PE=1 SV=1	57506.4	5	10.3	9.88436
EHD4_HUMAN EH domain-containing protein 4 OS=Homo sapiens GN=EHD4 PE=1 SV=1	61298.6	5	5.9	0.833013	2.12027
UBP22_HUMAN Ubiquitin carboxyl-terminal hydrolase 22 OS=Homo sapiens GN=USP22 PE=1 SV=2	58285.7	5	12.9	4.81311	N-flag ONLY
MPPA_HUMAN Mitochondrial-processing peptidase subunit alpha OS=Homo sapiens GN=PMPCA PE=1 SV=2	58359.7	5	9.9	C-flag ONLY
AT131_HUMAN Probable cation-transporting ATPase 13A1 OS=Homo sapiens GN=ATP13A1 PE=1 SV=2	121356	5	6.6		1.792
TRAF2_HUMAN TNF receptor-associated factor 2 OS=Homo sapiens GN=TRAF2 PE=1 SV=2	53146.3	5	14.7	0.572954
TELO2_HUMAN Telomere length regulation protein TEL2 homolog OS=Homo sapiens GN=TELO2 PE=1 SV=2	91923.3	5	6.3	1.40412	N-flag ONLY
CTDP1_HUMAN RNA polymerase II subunit A C-terminal domain phosphatase OS=Homo sapiens GN=CTDP1 PE=1 SV=3	104623	5	6	1.44221
WASF2_HUMAN Wiskott-Aldrich syndrome protein family member 2 OS=Homo sapiens GN=WASF2 PE=1 SV=3	54394.5	5	7.4	0.956744	N-flag ONLY
CAF1A_HUMAN Chromatin assembly factor 1 subunit A OS=Homo sapiens GN=CHAF1A PE=1 SV=2	107130	5	8.3		N-flag ONLY
AAPK1_HUMAN 5'-AMP-activated protein kinase catalytic subunit alpha-1 OS=Homo sapiens GN=PRKAA1 PE=1 SV=4	65643.5	5	16.8	0.552415
IGHG2_HUMAN Ig gamma-2 chain C region OS=Homo sapiens GN=IGHG2 PE=1 SV=2	35967.8	5	5.8	C-flag ONLY	10.7838
PIGT_HUMAN GPI transamidase component PIG-T OS=Homo sapiens GN=PIGT PE=1 SV=1	58094.9	5	7.8	0.427371	N-flag ONLY
MOES_HUMAN Moesin OS=Homo sapiens GN=MSN PE=1 SV=3	67939.9	5	23.4		N-flag ONLY
H14_HUMAN Histone H1.4 OS=Homo sapiens GN=HIST1H1E PE=1 SV=2	21906	5	37		0.80474
CBL_HUMAN E3 ubiquitin-protein ligase CBL OS=Homo sapiens GN=CBL PE=1 SV=2	99839.4	5	2.3	0.828832
SAHH_HUMAN Adenosylhomocysteinase OS=Homo sapiens GN=AHCY PE=1 SV=4	47811.3	5	11.1	4.20728
PTBP1_HUMAN Polypyrimidine tract-binding protein 1 OS=Homo sapiens GN=PTBP1 PE=1 SV=1	57329.7	5	81.5		3.37382
H7C561_HUMAN Splicing factor 1 (Fragment) OS=Homo sapiens GN=SF1 PE=2 SV=1	30269.3	5	19.2		0.603656
PKN1_HUMAN Serine/threonine-protein kinase N1 OS=Homo sapiens GN=PKN1 PE=1 SV=2	104878	5	3.7	1.3015
GRDN_HUMAN Girdin OS=Homo sapiens GN=CCDC88A PE=1 SV=2	208192	5	3.3	1.08504
A2A2V2_HUMAN RNA-binding protein 34 (Fragment) OS=Homo sapiens GN=RBM34 PE=2 SV=1	24118.6	4	36	C-flag ONLY	0.474931
A6NKB8_HUMAN Aminopeptidase B OS=Homo sapiens GN=RNPEP PE=2 SV=1	72729.6	4	8	1.5361
H7C3E9_HUMAN Probable ATP-dependent RNA helicase DDX56 (Fragment) OS=Homo sapiens GN=DDX56 PE=4 SV=1	57382.8	4	10.9	C-flag ONLY	0.608455
A8MWU4_HUMAN Synergin gamma OS=Homo sapiens GN=SYNRG PE=2 SV=2	119758	4	3.1	1.71819
C9JTK6_HUMAN Obg-like ATPase 1 (Fragment) OS=Homo sapiens GN=OLA1 PE=2 SV=1	31492.5	4	22.4	1.87122
F5GZU5_HUMAN Mediator of RNA polymerase II transcription subunit 15 OS=Homo sapiens GN=MED15 PE=2 SV=1	76077.8	4	4.4	0.265385	N-flag ONLY
F6SBX2_HUMAN Isoleucine--tRNA ligase, mitochondrial OS=Homo sapiens GN=IARS2 PE=2 SV=1	114007	4	6.6	C-flag ONLY
F8VQX7_HUMAN Oxysterol-binding protein (Fragment) OS=Homo sapiens GN=OSBPL8 PE=2 SV=1	97147.3	4	5.5	1.69323
F8WAC3_HUMAN Uridine-cytidine kinase OS=Homo sapiens GN=UCKL1 PE=2 SV=1	59572.9	4	36.3	1.10388
G3V126_HUMAN ATPase, H+ transporting, lysosomal 50/57kDa, V1 subunit H, isoform CRA_c OS=Homo sapiens GN=ATP6V1H PE=2 SV=1	54242.3	4	9.3	0.23615
H7BYF2_HUMAN Nucleoporin p58/p45 (Fragment) OS=Homo sapiens GN=NUPL1 PE=2 SV=1	59879.1	4	10.2		0.695789
IF2B_HUMAN Eukaryotic translation initiation factor 2 subunit 2 OS=Homo sapiens GN=EIF2S2 PE=1 SV=2	38454.4	4	20.4	C-flag ONLY	N-flag ONLY
B3KYA7_HUMAN Serine/threonine-protein kinase 3 OS=Homo sapiens GN=STK3 PE=2 SV=1	56409.1	4	7.9	1.47973
J3QSB4_HUMAN 60S ribosomal protein L13 (Fragment) OS=Homo sapiens GN=RPL13 PE=2 SV=1	24300.6	4	15.1	1.29785
B4DKC2_HUMAN Protein RUFY3 OS=Homo sapiens GN=RUFY3 PE=2 SV=1	64842	4	4.9	1.07622
B4DPY8_HUMAN TOX high mobility group box family member 4 OS=Homo sapiens GN=TOX4 PE=2 SV=1	66333.2	4	5.4		2.09675
SYYC_HUMAN Tyrosine--tRNA ligase, cytoplasmic OS=Homo sapiens GN=YARS PE=1 SV=4	59250.2	4	14.4		N-flag ONLY
K7EP46_HUMAN Thimet oligopeptidase OS=Homo sapiens GN=THOP1 PE=2 SV=1	78987.6	4	9.3	1.40964
M0QZ22_HUMAN Protein Smaug homolog 2 OS=Homo sapiens GN=SAMD4B PE=2 SV=1	75634.4	4	7.1	0.335813
HSP7E_HUMAN Heat shock 70 kDa protein 14 OS=Homo sapiens GN=HSPA14 PE=1 SV=1	54904.1	4	14.9	5.03857
CDC20_HUMAN Cell division cycle protein 20 homolog OS=Homo sapiens GN=CDC20 PE=1 SV=2	54832.7	4	11	0.525207
M0QZW1_HUMAN Serine/threonine-protein kinase D OS=Homo sapiens GN=PRKD2 PE=2 SV=1	96940.9	4	3.2	0.797037
UBE4A_HUMAN Ubiquitin conjugation factor E4 A OS=Homo sapiens GN=UBE4A PE=1 SV=2	123749	4	6.1	C-flag ONLY
MORC3_HUMAN MORC family CW-type zinc finger protein 3 OS=Homo sapiens GN=MORC3 PE=1 SV=3	107315	4	5.2	11.1785	N-flag ONLY
FA83B_HUMAN Protein FAM83B OS=Homo sapiens GN=FAM83B PE=1 SV=1	115017	4	4.9	C-IgG ONLY
YJ005_HUMAN Uncharacterized protein FLJ45252 OS=Homo sapiens PE=2 SV=2	38042.6	4	21.4	C-flag ONLY
B7Z1R5_HUMAN V-type proton ATPase catalytic subunit A OS=Homo sapiens GN=ATP6V1A PE=2 SV=1	68440.6	4	15.9	1.52876
PCAT1_HUMAN Lysophosphatidylcholine acyltransferase 1 OS=Homo sapiens GN=LPCAT1 PE=1 SV=2	59257.5	4	12.5	0.629089
GBF1_HUMAN Golgi-specific brefeldin A-resistance guanine nucleotide exchange factor 1 OS=Homo sapiens GN=GBF1 PE=1 SV=2	206855	4	5.5	C-flag ONLY
PSD11_HUMAN 26S proteasome non-ATPase regulatory subunit 11 OS=Homo sapiens GN=PSMD11 PE=1 SV=3	47631.2	4	10	C-flag ONLY
MIPEP_HUMAN Mitochondrial intermediate peptidase OS=Homo sapiens GN=MIPEP PE=1 SV=2	80786.9	4	8.3	1.77519
RIOK1_HUMAN Serine/threonine-protein kinase RIO1 OS=Homo sapiens GN=RIOK1 PE=1 SV=2	65703.8	4	8.1	0.31943
SCAPE_HUMAN S phase cyclin A-associated protein in the endoplasmic reticulum OS=Homo sapiens GN=SCAPER PE=1 SV=2	131196	4	4.9	2.89205
RRAGC_HUMAN Ras-related GTP-binding protein C OS=Homo sapiens GN=RRAGC PE=1 SV=1	28665	4	12.9	2.47802
MA2C1_HUMAN Alpha-mannosidase 2C1 OS=Homo sapiens GN=MAN2C1 PE=1 SV=1	117418	4	5.6	0.358094
DDX28_HUMAN Probable ATP-dependent RNA helicase DDX28 OS=Homo sapiens GN=DDX28 PE=1 SV=2	59688.6	4	9.1	0.754962
LYAR_HUMAN Cell growth-regulating nucleolar protein OS=Homo sapiens GN=LYAR PE=1 SV=2	43695.9	4	8.4	0.0613674	N-IgG ONLY
SEC63_HUMAN Translocation protein SEC63 homolog OS=Homo sapiens GN=SEC63 PE=1 SV=2	88157.7	4	4.3	0.391954	N-flag ONLY
C9JC60_HUMAN Nicotinate phosphoribosyltransferase OS=Homo sapiens GN=NAPRT1 PE=2 SV=1	56208.3	4	9.7	0.568911
CSK_HUMAN Tyrosine-protein kinase CSK OS=Homo sapiens GN=CSK PE=1 SV=1	50797.8	4	6.2	C-flag ONLY	0.975649
C9JHL4_HUMAN Negative elongation factor A (Fragment) OS=Homo sapiens GN=NELFA PE=2 SV=1	57384.9	4	13.3	2.13661
C9JQV3_HUMAN Serine/threonine-protein kinase 11-interacting protein OS=Homo sapiens GN=STK11IP PE=2 SV=1	121649	4	5.2	1.43239
P121C_HUMAN Nuclear envelope pore membrane protein POM 121C OS=Homo sapiens GN=POM121C PE=1 SV=2	101091	4	6.6		0.297397
SYVM_HUMAN Valine--tRNA ligase, mitochondrial OS=Homo sapiens GN=VARS2 PE=1 SV=2	121791	4	7.8	0.795642
STRP1_HUMAN Striatin-interacting protein 1 OS=Homo sapiens GN=STRIP1 PE=1 SV=1	85611.9	4	7.8	0.704732
GPDM_HUMAN Glycerol-3-phosphate dehydrogenase, mitochondrial OS=Homo sapiens GN=GPD2 PE=1 SV=3	81017.7	4	6.5	7.39448
IKKB_HUMAN Inhibitor of nuclear factor kappa-B kinase subunit beta OS=Homo sapiens GN=IKBKB PE=1 SV=1	79656.5	4	6.3	0.797101
SURF4_HUMAN Surfeit locus protein 4 OS=Homo sapiens GN=SURF4 PE=1 SV=3	21167.7	4	18.2	1.41451	N-flag ONLY
HNRPR_HUMAN Isoform 2 of Heterogeneous nuclear ribonucleoprotein R OS=Homo sapiens GN=HNRNPR	71350.5	4	56.6		N-flag ONLY
CTR9_HUMAN RNA polymerase-associated protein CTR9 homolog OS=Homo sapiens GN=CTR9 PE=1 SV=1	133762	4	3.1		2.27337
E7ESD2_HUMAN WASH complex subunit FAM21A OS=Homo sapiens GN=FAM21A PE=2 SV=2	140437	4	4.8	0.656103
E7EU13_HUMAN Arf-GAP with Rho-GAP domain, ANK repeat and PH domain-containing protein 1 OS=Homo sapiens GN=ARAP1 PE=2 SV=1	127909	4	3.1	4.80514
E7EVD1_HUMAN U4/U6 small nuclear ribonucleoprotein Prp3 OS=Homo sapiens GN=PRPF3 PE=2 SV=1	77679	4	6.8	0.569739	N-IgG ONLY
AQR_HUMAN Intron-binding protein aquarius OS=Homo sapiens GN=AQR PE=1 SV=4	171619	4	3.4	1.64146
PATL1_HUMAN Protein PAT1 homolog 1 OS=Homo sapiens GN=PATL1 PE=1 SV=2	80055.8	4	9.4	2.86788
E9PCR7_HUMAN 2-oxoglutarate dehydrogenase, mitochondrial OS=Homo sapiens GN=OGDH PE=2 SV=1	116168	4	7.5	2.59956
SRGP2_HUMAN SLIT-ROBO Rho GTPase-activating protein 2 OS=Homo sapiens GN=SRGAP2 PE=1 SV=2	121111	4	4.2	0.86302
NCOR1_HUMAN Nuclear receptor corepressor 1 OS=Homo sapiens GN=NCOR1 PE=1 SV=2	259128	4	1.8	0.899135
WDHD1_HUMAN WD repeat and HMG-box DNA-binding protein 1 OS=Homo sapiens GN=WDHD1 PE=1 SV=1	126212	4	4.1	2.05183
MPP5_HUMAN MAGUK p55 subfamily member 5 OS=Homo sapiens GN=MPP5 PE=1 SV=3	73555.9	4	9.2	1.0299	0.54078
NEUA_HUMAN N-acylneuraminate cytidylyltransferase OS=Homo sapiens GN=CMAS PE=1 SV=2	48474.7	4	9.9		0.393512
F5H2H5_HUMAN Ankyrin repeat and LEM domain-containing protein 2 OS=Homo sapiens GN=ANKLE2 PE=2 SV=1	104320	4	6.8	5.26814
WASF1_HUMAN Wiskott-Aldrich syndrome protein family member 1 OS=Homo sapiens GN=WASF1 PE=1 SV=1	61776	4	6.4	1.14133
ROA3_HUMAN Heterogeneous nuclear ribonucleoprotein A3 OS=Homo sapiens GN=HNRNPA3 PE=1 SV=2	37096.2	4	14	C-flag ONLY	2.52505
F8W7K4_HUMAN Centrosomal protein of 85 kDa OS=Homo sapiens GN=CEP85 PE=2 SV=1	85731.3	4	6.9	0.219754
TTC28_HUMAN Tetratricopeptide repeat protein 28 OS=Homo sapiens GN=TTC28 PE=1 SV=4	271453	4	1.3	1.22431
F8W9I9_HUMAN Dual-specificity tyrosine-phosphorylation-regulated kinase 1A OS=Homo sapiens GN=DYRK1A PE=2 SV=1	66219.3	4	5.3	0.930452
GCP6_HUMAN Gamma-tubulin complex component 6 OS=Homo sapiens GN=TUBGCP6 PE=1 SV=3	199177	4	3.6	0.635089
H90B4_HUMAN Putative heat shock protein HSP 90-beta 4 OS=Homo sapiens GN=HSP90AB4P PE=5 SV=1	58371.7	4	14.1	0.652215
G8JLD3_HUMAN ELKS/Rab6-interacting/CAST family member 1 OS=Homo sapiens GN=ERC1 PE=2 SV=1	108996	4	5.3	2.24218
H0YJ34_HUMAN Fermitin family homolog 2 (Fragment) OS=Homo sapiens GN=FERMT2 PE=2 SV=1	78823.2	4	14.8	1.83219	N-flag ONLY
K2C1B_HUMAN Keratin, type II cytoskeletal 1b OS=Homo sapiens GN=KRT77 PE=2 SV=3	62025.6	4	12.1	C-IgG ONLY	0.88297
AKAP9_HUMAN A-kinase anchor protein 9 OS=Homo sapiens GN=AKAP9 PE=1 SV=3	456313	4	1.5	0.500952
STRUM_HUMAN WASH complex subunit strumpellin OS=Homo sapiens GN=KIAA0196 PE=1 SV=1	134543	4	3.5	2.98013
ZO2_HUMAN Tight junction protein ZO-2 OS=Homo sapiens GN=TJP2 PE=1 SV=2	137618	4	4.1	0.273434
GCP4_HUMAN Gamma-tubulin complex component 4 OS=Homo sapiens GN=TUBGCP4 PE=1 SV=1	76168.4	4	6.9	0.997993
TCF20_HUMAN Transcription factor 20 OS=Homo sapiens GN=TCF20 PE=1 SV=3	210101	4	4.2		0.160474
AK17A_HUMAN A-kinase anchor protein 17A OS=Homo sapiens GN=AKAP17A PE=1 SV=2	51502.8	4	9.4	2.26132	N-flag ONLY
APC1_HUMAN Anaphase-promoting complex subunit 1 OS=Homo sapiens GN=ANAPC1 PE=1 SV=1	216938	4	2.6	C-flag ONLY	N-flag ONLY
SUH_HUMAN Recombining binding protein suppressor of hairless OS=Homo sapiens GN=RBPJ PE=1 SV=3	54406.1	4	9.2		1.87536
PININ_HUMAN Pinin OS=Homo sapiens GN=PNN PE=1 SV=4	81763.1	4	6.1	2.06502
PHF8_HUMAN Histone lysine demethylase PHF8 OS=Homo sapiens GN=PHF8 PE=1 SV=3	106117	4	3.1	C-flag ONLY	N-flag ONLY
AGAP1_HUMAN Arf-GAP with GTPase, ANK repeat and PH domain-containing protein 1 OS=Homo sapiens GN=AGAP1 PE=1 SV=4	89245.1	4	7.5	1.92413
EHD1_HUMAN EH domain-containing protein 1 OS=Homo sapiens GN=EHD1 PE=1 SV=2	60732.8	4	11.8	0.798557	N-flag ONLY
EP300_HUMAN Histone acetyltransferase p300 OS=Homo sapiens GN=EP300 PE=1 SV=2	261547	4	1.2	4.05087
CTBP2_HUMAN C-terminal-binding protein 2 OS=Homo sapiens GN=CTBP2 PE=1 SV=1	56210.5	4	13.3	0.544286	N-IgG ONLY
E41L5_HUMAN Band 4.1-like protein 5 OS=Homo sapiens GN=EPB41L5 PE=1 SV=3	77669.7	4	6.1	0.503246
SAFB2_HUMAN Scaffold attachment factor B2 OS=Homo sapiens GN=SAFB2 PE=1 SV=1	107678	4	16.9		N-flag ONLY
STRBP_HUMAN Spermatid perinuclear RNA-binding protein OS=Homo sapiens GN=STRBP PE=1 SV=1	72101.1	4	16.9		4.0992
FOXC1_HUMAN Forkhead box protein C1 OS=Homo sapiens GN=FOXC1 PE=1 SV=3	56915.6	4	11.2		0.774543
ANK3_HUMAN Ankyrin-3 OS=Homo sapiens GN=ANK3 PE=1 SV=3	203024	4	3.9	C-flag ONLY	N-flag ONLY
WDR7_HUMAN WD repeat-containing protein 7 OS=Homo sapiens GN=WDR7 PE=1 SV=2	160839	4	3.8	C-flag ONLY
UTP18_HUMAN U3 small nucleolar RNA-associated protein 18 homolog OS=Homo sapiens GN=UTP18 PE=1 SV=3	62126.5	4	14	C-flag ONLY	1.54285
GNL1_HUMAN Guanine nucleotide-binding protein-like 1 OS=Homo sapiens GN=GNL1 PE=1 SV=2	47402.7	4	6.5	1.01426
E7ENR4_HUMAN Hexokinase-1 OS=Homo sapiens GN=HK1 PE=2 SV=1	101291	4	2.5	2.85269
E7EPJ7_HUMAN Triple functional domain protein (Fragment) OS=Homo sapiens GN=TRIO PE=2 SV=2	287954	4	1.5	1.02147
TBL1X_HUMAN F-box-like/WD repeat-containing protein TBL1X OS=Homo sapiens GN=TBL1X PE=1 SV=3	55704.2	4	4.7	0.759032
ANC2_HUMAN Anaphase-promoting complex subunit 2 OS=Homo sapiens GN=ANAPC2 PE=1 SV=1	93643.8	4	3.9		1.75398
FETUA_HUMAN Alpha-2-HS-glycoprotein OS=Homo sapiens GN=AHSG PE=1 SV=1	39407.8	4	5.4	0.281288	N-flag ONLY
ZC3HD_HUMAN Zinc finger CCCH domain-containing protein 13 OS=Homo sapiens GN=ZC3H13 PE=1 SV=1	185228	4	2.6	C-flag ONLY	N-flag ONLY
NXN_HUMAN Nucleoredoxin OS=Homo sapiens GN=NXN PE=1 SV=2	48487.7	4	6.2	0.969632
HDC_HUMAN Headcase protein homolog OS=Homo sapiens GN=HECA PE=1 SV=1	58960.7	4	4.2	1.21352
STK39_HUMAN STE20/SPS1-related proline-alanine-rich protein kinase OS=Homo sapiens GN=STK39 PE=1 SV=3	59598.6	4	5.9	1.30598
CAMP3_HUMAN Calmodulin-regulated spectrin-associated protein 3 OS=Homo sapiens GN=CAMSAP3 PE=1 SV=2	138171	4	4.7	2.31655
RB15B_HUMAN Putative RNA-binding protein 15B OS=Homo sapiens GN=RBM15B PE=1 SV=3	97398.7	4	2.7	C-flag ONLY	2.00166
PLCG1_HUMAN 1-phosphatidylinositol 4,5-bisphosphate phosphodiesterase gamma-1 OS=Homo sapiens GN=PLCG1 PE=1 SV=1	148944	4	1.9	0.748305
SYTC2_HUMAN Probable threonine--tRNA ligase 2, cytoplasmic OS=Homo sapiens GN=TARSL2 PE=1 SV=1	81707.1	4	9.8	0.432942
KIF5C_HUMAN Kinesin heavy chain isoform 5C OS=Homo sapiens GN=KIF5C PE=1 SV=1	109697	4	16.5	1.44381
TERF2_HUMAN Telomeric repeat-binding factor 2 OS=Homo sapiens GN=TERF2 PE=1 SV=2	59718.7	4	10.6		N-flag ONLY
A6H8Z3_HUMAN RAB3GAP1 protein OS=Homo sapiens GN=RAB3GAP1 PE=2 SV=1	110742	3	4	5.56758
A8MY76_HUMAN Nucleolar protein 9 OS=Homo sapiens GN=NOP9 PE=2 SV=1	69574.6	3	5.4		1.62346
B4DGL8_HUMAN ATP-binding cassette sub-family B member 7, mitochondrial (Fragment) OS=Homo sapiens GN=ABCB7 PE=2 SV=1	82933.4	3	6.7	1.31657
B4DJV5_HUMAN Periodic tryptophan protein 1 homolog OS=Homo sapiens GN=PWP1 PE=2 SV=1	55937.2	3	9.1	0.42632
H7C3T4_HUMAN Peroxiredoxin-4 (Fragment) OS=Homo sapiens GN=PRDX4 PE=4 SV=1	30592.9	3	15.5	1.31536
B4DTL2_HUMAN Ras GTPase-activating protein 1 OS=Homo sapiens GN=RASA1 PE=2 SV=1	100587	3	3.7	3.40639
C9J715_HUMAN Nischarin OS=Homo sapiens GN=NISCH PE=2 SV=1	56975.8	3	8.2	0.795535
B1AKJ5_HUMAN Nardilysin OS=Homo sapiens GN=NRD1 PE=2 SV=1	139557	3	3.9	C-flag ONLY
E9PC74_HUMAN Translation initiation factor eIF-2B subunit epsilon OS=Homo sapiens GN=EIF2B5 PE=2 SV=1	80545.4	3	5.2	1.44632	N-flag ONLY
E9PM46_HUMAN Ubiquitin carboxyl-terminal hydrolase OS=Homo sapiens GN=USP47 PE=2 SV=1	147509	3	3	C-flag ONLY
F2Z2U4_HUMAN Transformation/transcription domain-associated protein OS=Homo sapiens GN=TRRAP PE=2 SV=3	435269	3	0.5		1.66517
J3KN36_HUMAN Nodal modulator 3 OS=Homo sapiens GN=NOMO3 PE=2 SV=1	134468	3	2.2	2.61501
F2Z2W7_HUMAN tRNA (uracil-5-)-methyltransferase homolog A OS=Homo sapiens GN=TRMT2A PE=2 SV=1	62101.9	3	5.2	1.8416
F5H2B0_HUMAN Phosphatidylinositol 4-phosphate 3-kinase C2 domain-containing subunit alpha OS=Homo sapiens GN=PIK3C2A PE=2 SV=1	191064	3	3.1	0.84111
F5H4J2_HUMAN Peroxisomal membrane protein PEX14 OS=Homo sapiens GN=PEX14 PE=2 SV=1	36769.5	3	15.3	2.27377
F5H658_HUMAN ATP-dependent RNA helicase DHX8 OS=Homo sapiens GN=DHX8 PE=2 SV=1	139587	3	2.7	0.515909
F6T1Q0_HUMAN 2',5'-phosphodiesterase 12 OS=Homo sapiens GN=PDE12 PE=2 SV=1	58996.9	3	6.6	1.1484
B2R5P6_HUMAN Thioredoxin reductase 1, cytoplasmic OS=Homo sapiens GN=TXNRD1 PE=2 SV=1	67253.1	3	7.6	2.97916
F6VDH7_HUMAN Hsc70-interacting protein (Fragment) OS=Homo sapiens GN=ST13 PE=2 SV=1	41459.4	3	11.6	0.313462
F8W1J4_HUMAN Intraflagellar transport protein 81 homolog (Fragment) OS=Homo sapiens GN=IFT81 PE=2 SV=1	50335.4	3	8.2	2.35601
G3V0I6_HUMAN OTU domain containing 4, isoform CRA_f OS=Homo sapiens GN=OTUD4 PE=2 SV=1	117187	3	2.3	0.696052
G3V1S1_HUMAN Excision repair cross-complementing rodent repair deficiency, complementation group 3 (Xeroderma pigmentosum group B complementing), isoform CRA_b OS=Homo sapiens GN=ERCC3 PE=2 SV=1	89455.1	3	6.7		0.993737
H0Y580_HUMAN Translation initiation factor eIF-2B subunit gamma (Fragment) OS=Homo sapiens GN=EIF2B3 PE=4 SV=1	44882.2	3	13.5	1.68777
H0YNU5_HUMAN Bloom syndrome protein OS=Homo sapiens GN=BLM PE=2 SV=1	159315	3	3.6	C-IgG ONLY	N-flag ONLY
H9KV46_HUMAN Kinesin-like protein KIF18B OS=Homo sapiens GN=KIF18B PE=2 SV=1	95321	3	3.9		0.438623
HDAC1_HUMAN Histone deacetylase 1 OS=Homo sapiens GN=HDAC1 PE=1 SV=1	55211.8	3	15.1	C-flag ONLY	N-flag ONLY
J3QRD1_HUMAN Fatty aldehyde dehydrogenase OS=Homo sapiens GN=ALDH3A2 PE=2 SV=1	57776.8	3	9.7	2.78095
TPP2_HUMAN Tripeptidyl-peptidase 2 OS=Homo sapiens GN=TPP2 PE=1 SV=4	140056	3	2.3	1.52356
B4DE93_HUMAN NADH dehydrogenase [ubiquinone] flavoprotein 1, mitochondrial OS=Homo sapiens GN=NDUFV1 PE=2 SV=1	49962.4	3	12.9	0.813572
J3QT22_HUMAN Protein phosphatase methylesterase 1 OS=Homo sapiens GN=PPME1 PE=2 SV=1	42396.3	3	10.1	C-flag ONLY
B4DNJ6_HUMAN Serine-threonine kinase receptor-associated protein OS=Homo sapiens GN=STRAP PE=2 SV=1	38504	3	12	C-flag ONLY
B4DP38_HUMAN Methylosome protein 50 OS=Homo sapiens GN=WDR77 PE=2 SV=1	36791.1	3	12.2	C-flag ONLY
B4DR61_HUMAN Protein transport protein Sec61 subunit alpha isoform 1 OS=Homo sapiens GN=SEC61A1 PE=2 SV=1	52356.6	3	13.2	C-flag ONLY
K7EIR0_HUMAN WD repeat-containing protein 18 OS=Homo sapiens GN=WDR18 PE=2 SV=1	43431.1	3	10.7	C-flag ONLY
B4DRL5_HUMAN Engulfment and cell motility protein 2 OS=Homo sapiens GN=ELMO2 PE=2 SV=1	82760.4	3	10.8		N-flag ONLY
RRP1_HUMAN Ribosomal RNA processing protein 1 homolog A OS=Homo sapiens GN=RRP1 PE=1 SV=1	52932.6	3	5.4	2.11019
H4_HUMAN Histone H4 OS=Homo sapiens GN=HIST1H4A PE=1 SV=2	11378.4	3	17.5	C-IgG ONLY	1.35758
B4DXW4_HUMAN Caseinolytic peptidase B protein homolog OS=Homo sapiens GN=CLPB PE=2 SV=1	72410.8	3	9.1	C-flag ONLY	N-flag ONLY
TAF5_HUMAN Transcription initiation factor TFIID subunit 5 OS=Homo sapiens GN=TAF5 PE=1 SV=3	80674.4	3	3.6		N-flag ONLY
FKB15_HUMAN FK506-binding protein 15 OS=Homo sapiens GN=FKBP15 PE=1 SV=2	132745	3	2.4	1.45484
C19L1_HUMAN CWF19-like protein 1 OS=Homo sapiens GN=CWF19L1 PE=1 SV=2	45616.3	3	7.5	1.49917
TTC27_HUMAN Tetratricopeptide repeat protein 27 OS=Homo sapiens GN=TTC27 PE=1 SV=1	96823.4	3	6.5	C-flag ONLY
SYDM_HUMAN Aspartate--tRNA ligase, mitochondrial OS=Homo sapiens GN=DARS2 PE=1 SV=1	73696.2	3	4.3		3.62319
PARG_HUMAN Poly(ADP-ribose) glycohydrolase OS=Homo sapiens GN=PARG PE=1 SV=1	54884.7	3	5.9	0.30093
SPG20_HUMAN Spartin OS=Homo sapiens GN=SPG20 PE=1 SV=1	72985.9	3	7.2	2.04716
PIAS4_HUMAN E3 SUMO-protein ligase PIAS4 OS=Homo sapiens GN=PIAS4 PE=1 SV=1	56611.8	3	7.1		N-flag ONLY
DDX51_HUMAN ATP-dependent RNA helicase DDX51 OS=Homo sapiens GN=DDX51 PE=1 SV=3	72610.7	3	7.4		1.26935
NHLC2_HUMAN NHL repeat-containing protein 2 OS=Homo sapiens GN=NHLRC2 PE=1 SV=1	39780.1	3	12.8	1.53248
BICD2_HUMAN Protein bicaudal D homolog 2 OS=Homo sapiens GN=BICD2 PE=1 SV=1	96998.5	3	6.7	0.187916
LEO1_HUMAN RNA polymerase-associated protein LEO1 OS=Homo sapiens GN=LEO1 PE=1 SV=1	68143.8	3	7.4		N-flag ONLY
B7Z418_HUMAN Integrin-linked protein kinase OS=Homo sapiens GN=ILK PE=2 SV=1	51512	3	7.4	C-flag ONLY	0.480961
PHAX_HUMAN Phosphorylated adapter RNA export protein OS=Homo sapiens GN=PHAX PE=1 SV=1	44483.2	3	6.9	1.71874
B7Z7Y1_HUMAN Rap guanine nucleotide exchange factor 6 OS=Homo sapiens GN=RAPGEF6 PE=2 SV=1	169258	3	4.1	0.177747
VPS45_HUMAN Vacuolar protein sorting-associated protein 45 OS=Homo sapiens GN=VPS45 PE=1 SV=1	65197.9	3	4.9	2.62195
YETS2_HUMAN YEATS domain-containing protein 2 OS=Homo sapiens GN=YEATS2 PE=1 SV=2	151103	3	1.9		1.29677
TTF2_HUMAN Transcription termination factor 2 OS=Homo sapiens GN=TTF2 PE=1 SV=2	129850	3	2.2	0.999155
KDM2A_HUMAN Lysine-specific demethylase 2A OS=Homo sapiens GN=KDM2A PE=1 SV=3	81841.7	3	3.9		0.313342
MAN1_HUMAN Inner nuclear membrane protein Man1 OS=Homo sapiens GN=LEMD3 PE=1 SV=2	100205	3	5.9		N-flag ONLY
TPC13_HUMAN Trafficking protein particle complex subunit 13 OS=Homo sapiens GN=TRAPPC13 PE=1 SV=2	46854.7	3	14.1	1.79224
MLH1_HUMAN DNA mismatch repair protein Mlh1 OS=Homo sapiens GN=MLH1 PE=1 SV=1	84764.2	3	4.2	C-flag ONLY	N-flag ONLY
C9J5N1_HUMAN Protein PTGES3L-AARSD1 OS=Homo sapiens GN=PTGES3L-AARSD1 PE=2 SV=1	65822.4	3	9.2	C-flag ONLY
C9JA08_HUMAN 60S ribosomal export protein NMD3 OS=Homo sapiens GN=NMD3 PE=2 SV=1	57709.9	3	8.3	C-IgG ONLY
G3XAA0_HUMAN AT rich interactive domain 1B (SWI1-like), isoform CRA_a OS=Homo sapiens GN=ARID1B PE=2 SV=1	162798	3	4.4		N-flag ONLY
A8K541_HUMAN Dystrobrevin alpha OS=Homo sapiens GN=DTNA PE=2 SV=1	58980.8	3	8.4	1.45274
CEP55_HUMAN Centrosomal protein of 55 kDa OS=Homo sapiens GN=CEP55 PE=1 SV=3	54271.3	3	8.4	1.08571
Possible Contaminant ALDOA_RABIT	45340.2	3	6.9	C-flag ONLY	N-flag ONLY
CYTSB_HUMAN Cytospin-B OS=Homo sapiens GN=SPECC1 PE=1 SV=1	110463	3	3.3	6.86896
D6RD47_HUMAN 40S ribosomal protein S23 OS=Homo sapiens GN=RPS23 PE=2 SV=1	15833.7	3	23.1	C-flag ONLY
D6RF83_HUMAN PDZ and LIM domain protein 7 (Fragment) OS=Homo sapiens GN=PDLIM7 PE=2 SV=1	24451.6	3	18.5	C-flag ONLY
E7EMC7_HUMAN Sequestosome-1 OS=Homo sapiens GN=SQSTM1 PE=2 SV=1	38694.5	3	14.6	4.27155
E7EP65_HUMAN Abl interactor 2 (Fragment) OS=Homo sapiens GN=ABI2 PE=2 SV=1	54929.3	3	9.9	4.30583
PRUNE_HUMAN Protein prune homolog OS=Homo sapiens GN=PRUNE PE=1 SV=2	50294	3	11.7	C-flag ONLY
HOOK3_HUMAN Protein Hook homolog 3 OS=Homo sapiens GN=HOOK3 PE=1 SV=2	83272.6	3	5.6	0.217481
E9PG22_HUMAN Centrosomal protein of 97 kDa OS=Homo sapiens GN=CEP97 PE=2 SV=1	100099	3	5.7	2.38399
E9PGF9_HUMAN Bifunctional protein NCOAT OS=Homo sapiens GN=MGEA5 PE=2 SV=1	95521.3	3	4.5	4.34267
ARI3B_HUMAN AT-rich interactive domain-containing protein 3B OS=Homo sapiens GN=ARID3B PE=1 SV=2	60690.9	3	14.7		1.18226
ARI3A_HUMAN AT-rich interactive domain-containing protein 3A OS=Homo sapiens GN=ARID3A PE=1 SV=2	63012.1	3	10.3		N-flag ONLY
MA7D3_HUMAN MAP7 domain-containing protein 3 OS=Homo sapiens GN=MAP7D3 PE=1 SV=2	96935.5	3	5	0.00517411	N-IgG ONLY
PP6R2_HUMAN Serine/threonine-protein phosphatase 6 regulatory subunit 2 OS=Homo sapiens GN=PPP6R2 PE=1 SV=2	98334.7	3	3	3.11702
PLPL6_HUMAN Neuropathy target esterase OS=Homo sapiens GN=PNPLA6 PE=1 SV=2	143639	3	2.9	1.45935
SMAP1_HUMAN Isoform 2 of Stromal membrane-associated protein 1 OS=Homo sapiens GN=SMAP1	47957.2	3	7.3	0.898469	N-flag ONLY
SUV3_HUMAN ATP-dependent RNA helicase SUPV3L1, mitochondrial OS=Homo sapiens GN=SUPV3L1 PE=1 SV=1	88169.5	3	5.3	C-IgG ONLY	N-flag ONLY
FUK_HUMAN L-fucose kinase OS=Homo sapiens GN=FUK PE=2 SV=2	118642	3	2.7	2
STAM2_HUMAN Signal transducing adapter molecule 2 OS=Homo sapiens GN=STAM2 PE=1 SV=1	58271.8	3	7	2.10714
F2Z2Q4_HUMAN tRNA (guanine(10)-N2)-methyltransferase homolog OS=Homo sapiens GN=TRMT11 PE=2 SV=1	29245.8	3	11.7	2.81925
F5GXV9_HUMAN Regulatory-associated protein of mTOR OS=Homo sapiens GN=RPTOR PE=2 SV=1	149339	3	12.2	0.177477
FA98B_HUMAN Isoform 2 of Protein FAM98B OS=Homo sapiens GN=FAM98B	45644.8	3	17.6	C-flag ONLY
F5GZS6_HUMAN 4F2 cell-surface antigen heavy chain OS=Homo sapiens GN=SLC3A2 PE=2 SV=1	71277.3	3	7.2	0.667997
F5H1R7_HUMAN Protein FLJ22184 OS=Homo sapiens GN=FLJ22184 PE=4 SV=1	133063	3	2.5	0.73815
F5H860_HUMAN Type I inositol 3,4-bisphosphate 4-phosphatase OS=Homo sapiens GN=INPP4A PE=2 SV=1	107499	3	2.8	0.408959
PALLD_HUMAN Palladin OS=Homo sapiens GN=PALLD PE=1 SV=3	123941	3	5.2	C-flag ONLY
ANS1A_HUMAN Ankyrin repeat and SAM domain-containing protein 1A OS=Homo sapiens GN=ANKS1A PE=1 SV=4	123356	3	3	C-flag ONLY
F6S9Y6_HUMAN Actin-related protein 10 OS=Homo sapiens GN=ACTR10 PE=2 SV=1	46385.4	3	32.5	C-flag ONLY
F8VSC5_HUMAN SCY1-like protein 2 (Fragment) OS=Homo sapiens GN=SCYL2 PE=2 SV=1	103913	3	3.7	C-flag ONLY	N-flag ONLY
RM38_HUMAN 39S ribosomal protein L38, mitochondrial OS=Homo sapiens GN=MRPL38 PE=1 SV=2	44676.4	3	4.7	C-flag ONLY
SP1_HUMAN Transcription factor Sp1 OS=Homo sapiens GN=SP1 PE=1 SV=3	80877.7	3	6.6		N-flag ONLY
INT4_HUMAN Integrator complex subunit 4 OS=Homo sapiens GN=INTS4 PE=1 SV=2	108390	3	2.8		1.6689
G5E9L8_HUMAN Epithelial cell transforming sequence 2 oncogene, isoform CRA_b OS=Homo sapiens GN=ECT2 PE=2 SV=1	100239	3	7.6	0.28255
E9PC62_HUMAN CUGBP Elav-like family member 2 OS=Homo sapiens GN=CELF2 PE=2 SV=1	53768	3	11		1.55113
H0Y6W0_HUMAN DNA topoisomerase (Fragment) OS=Homo sapiens GN=TOP3B PE=3 SV=1	79985.2	3	4.2	0.492787
H0YGS7_HUMAN Tripartite motif-containing protein 65 (Fragment) OS=Homo sapiens GN=TRIM65 PE=4 SV=1	57460.9	3	13.9	1.55267
K2C6B_HUMAN Keratin, type II cytoskeletal 6B OS=Homo sapiens GN=KRT6B PE=1 SV=5	60192.4	3	46.1		N-flag ONLY
DPH2_HUMAN Diphthamide biosynthesis protein 2 OS=Homo sapiens GN=DPH2 PE=1 SV=1	52193.9	3	9	1.29892
RTKN_HUMAN Rhotekin OS=Homo sapiens GN=RTKN PE=1 SV=2	62789.8	3	7.3	1.76432
TBB2A_HUMAN Tubulin beta-2A chain OS=Homo sapiens GN=TUBB2A PE=1 SV=1	50001	3	74.2	1.11801
EM55_HUMAN 55 kDa erythrocyte membrane protein OS=Homo sapiens GN=MPP1 PE=1 SV=2	49948.6	3	7.6	1.61966
CTNL1_HUMAN Alpha-catulin OS=Homo sapiens GN=CTNNAL1 PE=1 SV=2	72750	3	6.5	2.20732
ZMYM2_HUMAN Zinc finger MYM-type protein 2 OS=Homo sapiens GN=ZMYM2 PE=1 SV=1	155207	3	4.1		N-flag ONLY
AASS_HUMAN Alpha-aminoadipic semialdehyde synthase, mitochondrial OS=Homo sapiens GN=AASS PE=1 SV=1	102337	3	6	C-flag ONLY
IF172_HUMAN Intraflagellar transport protein 172 homolog OS=Homo sapiens GN=IFT172 PE=1 SV=2	197973	3	2.9	1.10049
THUM3_HUMAN THUMP domain-containing protein 3 OS=Homo sapiens GN=THUMPD3 PE=1 SV=1	57110.9	3	9.5	C-flag ONLY
TBK1_HUMAN Serine/threonine-protein kinase TBK1 OS=Homo sapiens GN=TBK1 PE=1 SV=1	83804.9	3	6.2	0.283514
ZNHI2_HUMAN Zinc finger HIT domain-containing protein 2 OS=Homo sapiens GN=ZNHIT2 PE=1 SV=1	42964.8	3	12.9	0.537698
RM37_HUMAN 39S ribosomal protein L37, mitochondrial OS=Homo sapiens GN=MRPL37 PE=1 SV=2	55061.9	3	16.3	C-flag ONLY
OSBL6_HUMAN Oxysterol-binding protein-related protein 6 OS=Homo sapiens GN=OSBPL6 PE=1 SV=1	109161	3	3.6	1.90978
GGA2_HUMAN ADP-ribosylation factor-binding protein GGA2 OS=Homo sapiens GN=GGA2 PE=1 SV=3	67287.7	3	8.3	C-flag ONLY	N-flag ONLY
UBE2O_HUMAN Ubiquitin-conjugating enzyme E2 O OS=Homo sapiens GN=UBE2O PE=1 SV=3	141583	3	2.9	1.95575
PRR12_HUMAN Isoform 3 of Proline-rich protein 12 OS=Homo sapiens GN=PRR12	211508	3	2.1		0.142602
ATG5_HUMAN Autophagy protein 5 OS=Homo sapiens GN=ATG5 PE=1 SV=2	32498.4	3	12.4	1.41481
TIF1A_HUMAN Transcription intermediary factor 1-alpha OS=Homo sapiens GN=TRIM24 PE=1 SV=3	113234	3	4.9	1.47698
PEPD_HUMAN Xaa-Pro dipeptidase OS=Homo sapiens GN=PEPD PE=1 SV=3	49784.5	3	8.4	0.413363
CTBP1_HUMAN C-terminal-binding protein 1 OS=Homo sapiens GN=CTBP1 PE=1 SV=2	46501.9	3	6.5	0.977607	N-IgG ONLY
CHD8_HUMAN Chromodomain-helicase-DNA-binding protein 8 OS=Homo sapiens GN=CHD8 PE=1 SV=5	262868	3	2.2		N-flag ONLY
R4GN35_HUMAN DENN domain-containing protein 4C OS=Homo sapiens GN=DENND4C PE=4 SV=1	213134	3	2.1	0.561893
H3BSK8_HUMAN E3 ubiquitin-protein ligase RBBP6 (Fragment) OS=Homo sapiens GN=RBBP6 PE=2 SV=1	197690	3	3.7	0.769027	N-flag ONLY
UBA6_HUMAN Ubiquitin-like modifier-activating enzyme 6 OS=Homo sapiens GN=UBA6 PE=1 SV=1	118201	3	2.2	2.30747
G3V599_HUMAN cTAGE family member 5 OS=Homo sapiens GN=CTAGE5 PE=2 SV=1	77029.9	3	4.3	2.45006
TRAF4_HUMAN TNF receptor-associated factor 4 OS=Homo sapiens GN=TRAF4 PE=1 SV=1	53633.5	3	8.1		N-IgG ONLY
MED14_HUMAN Mediator of RNA polymerase II transcription subunit 14 OS=Homo sapiens GN=MED14 PE=1 SV=2	160936	3	1.6	0.487338	N-flag ONLY
MINT_HUMAN Msx2-interacting protein OS=Homo sapiens GN=SPEN PE=1 SV=1	403102	3	0.7		N-flag ONLY
ACOX1_HUMAN Peroxisomal acyl-coenzyme A oxidase 1 OS=Homo sapiens GN=ACOX1 PE=1 SV=3	70270.9	3	5.8	2.04346
H0YJA2_HUMAN Zinc finger CCCH domain-containing protein 14 (Fragment) OS=Homo sapiens GN=ZC3H14 PE=4 SV=1	82476.2	3	8.6	0.309686	N-flag ONLY
AATF_HUMAN Protein AATF OS=Homo sapiens GN=AATF PE=1 SV=1	63256.4	3	11.1	1.36304	N-flag ONLY
B4DQT1_HUMAN Macrophage erythroblast attacher OS=Homo sapiens GN=MAEA PE=2 SV=1	40473.6	3	19.7	C-flag ONLY
RENT2_HUMAN Regulator of nonsense transcripts 2 OS=Homo sapiens GN=UPF2 PE=1 SV=1	148096	3	1.3	0.879756
NFIC_HUMAN Isoform 1 of Nuclear factor 1 C-type OS=Homo sapiens GN=NFIC	54252.4	3	6.4		N-flag ONLY
GOGA4_HUMAN Golgin subfamily A member 4 OS=Homo sapiens GN=GOLGA4 PE=1 SV=1	262834	3	1.8	C-flag ONLY
PNPT1_HUMAN Polyribonucleotide nucleotidyltransferase 1, mitochondrial OS=Homo sapiens GN=PNPT1 PE=1 SV=2	86130.8	3	5.2	C-IgG ONLY	N-flag ONLY
B7ZLW7_HUMAN MTR protein OS=Homo sapiens GN=MTR PE=2 SV=1	140816	3	2.1	2.48441
C9JJX6_HUMAN Armadillo repeat protein deleted in velo-cardio-facial syndrome OS=Homo sapiens GN=ARVCF PE=2 SV=1	97877.1	3	3.5	2.04289
A0JP02_HUMAN PLEKHA5 protein OS=Homo sapiens GN=PLEKHA5 PE=2 SV=1	121503	3	4.6	0.0949324
A1A528_HUMAN Centromere/kinetochore protein zw10 homolog OS=Homo sapiens GN=ZW10 PE=2 SV=1	88989	3	3.3	0.741383
B8ZZN6_HUMAN Small ubiquitin-related modifier 1 OS=Homo sapiens GN=SUMO1 PE=2 SV=1	11567.7	3	22.8	1.44748
E9PK82_HUMAN 40S ribosomal protein S3 (Fragment) OS=Homo sapiens GN=RPS3 PE=2 SV=1	14344.5	3	23.4		0.190617
KIF3B_HUMAN Kinesin-like protein KIF3B OS=Homo sapiens GN=KIF3B PE=1 SV=1	85289	3	5.2	1.12221
CLIP1_HUMAN CAP-Gly domain-containing linker protein 1 OS=Homo sapiens GN=CLIP1 PE=1 SV=2	157099	3	1.7	1.37539
RIR2_HUMAN Ribonucleoside-diphosphate reductase subunit M2 OS=Homo sapiens GN=RRM2 PE=1 SV=1	51186.1	3	12.6	C-flag ONLY
UBE3C_HUMAN Ubiquitin-protein ligase E3C OS=Homo sapiens GN=UBE3C PE=1 SV=3	124168	3	3.6	C-flag ONLY
PDCD4_HUMAN Programmed cell death protein 4 OS=Homo sapiens GN=PDCD4 PE=1 SV=2	50670.6	3	10.3	0.407985
A2A2Q9_HUMAN Protein AAR2 homolog OS=Homo sapiens GN=AAR2 PE=2 SV=1	43552.1	2	8.9	C-flag ONLY
VWA8_HUMAN von Willebrand factor A domain-containing protein 8 OS=Homo sapiens GN=VWA8 PE=1 SV=2	211349	2	3.8	C-IgG ONLY
B4DRD1_HUMAN cDNA FLJ59742, highly similar to mRNA decapping enzyme 1B (EC 3.-.-.-) OS=Homo sapiens GN=DCP1B PE=2 SV=1	67860.9	2	11.5	0.616744
I3L100_HUMAN Neuralized-like protein 4 (Fragment) OS=Homo sapiens GN=NEURL4 PE=4 SV=1	167067	2	5.5	1.77491
B4DXM1_HUMAN FAD-dependent oxidoreductase domain-containing protein 1 OS=Homo sapiens GN=FOXRED1 PE=2 SV=1	52197.7	2	16	2.48441
C9JLF4_HUMAN Exonuclease 3'-5' domain-containing protein 2 (Fragment) OS=Homo sapiens GN=EXD2 PE=2 SV=1	56453.9	2	22.8	C-IgG ONLY
D6RBW0_HUMAN Centromere-associated protein E (Fragment) OS=Homo sapiens GN=CENPE PE=2 SV=1	302359	2	2.1	0.461896
J3KN16_HUMAN Proteasome-associated protein ECM29 homolog OS=Homo sapiens GN=KIAA0368 PE=2 SV=1	204701	2	2	C-flag ONLY
H0UI80_HUMAN Negative elongation factor C/D OS=Homo sapiens GN=TH1L PE=2 SV=1	65599	2	6	C-flag ONLY	N-flag ONLY
J3KN10_HUMAN Phosphatidylinositol 4-kinase alpha OS=Homo sapiens GN=PI4KA PE=2 SV=1	231782	2	2	C-flag ONLY	N-flag ONLY
J3KR97_HUMAN Tubulin-specific chaperone D OS=Homo sapiens GN=TBCD PE=2 SV=1	138940	2	3.2	C-flag ONLY
UGDH_HUMAN UDP-glucose 6-dehydrogenase OS=Homo sapiens GN=UGDH PE=1 SV=1	44495	2	5.5	C-flag ONLY
AL1B1_HUMAN Aldehyde dehydrogenase X, mitochondrial OS=Homo sapiens GN=ALDH1B1 PE=1 SV=3	57314.3	2	4.8	1.48037
RPC4_HUMAN DNA-directed RNA polymerase III subunit RPC4 OS=Homo sapiens GN=POLR3D PE=1 SV=2	44476.4	2	6.8	C-flag ONLY
STK4_HUMAN Serine/threonine-protein kinase 4 OS=Homo sapiens GN=STK4 PE=1 SV=2	52428	2	6.3	1.01133
B4DQJ8_HUMAN 6-phosphogluconate dehydrogenase, decarboxylating OS=Homo sapiens GN=PGD PE=2 SV=1	53250	2	8.2	C-IgG ONLY
B4DSJ8_HUMAN cDNA FLJ50195, highly similar to mRNA capping enzyme OS=Homo sapiens GN=RNGTT PE=2 SV=1	61926.4	2	7.6	C-IgG ONLY
KIF7_HUMAN Kinesin-like protein KIF7 OS=Homo sapiens GN=KIF7 PE=1 SV=2	150891	2	4.2	C-IgG ONLY
BEND3_HUMAN BEN domain-containing protein 3 OS=Homo sapiens GN=BEND3 PE=1 SV=1	94649.5	2	2.5		N-flag ONLY
PPR18_HUMAN Phostensin OS=Homo sapiens GN=PPP1R18 PE=1 SV=1	42914.8	2	10.6	C-IgG ONLY	N-flag ONLY
FBX30_HUMAN F-box only protein 30 OS=Homo sapiens GN=FBXO30 PE=1 SV=3	82467	2	4.2	1.53132
ZN622_HUMAN Zinc finger protein 622 OS=Homo sapiens GN=ZNF622 PE=1 SV=1	54363.5	2	5.5	0.91008
CCD47_HUMAN Coiled-coil domain-containing protein 47 OS=Homo sapiens GN=CCDC47 PE=1 SV=1	55408.7	2	7.1	C-IgG ONLY	N-flag ONLY
KBP_HUMAN KIF1-binding protein OS=Homo sapiens GN=KIAA1279 PE=1 SV=1	71948.5	2	6.4	0.375803
TRI11_HUMAN E3 ubiquitin-protein ligase TRIM11 OS=Homo sapiens GN=TRIM11 PE=1 SV=2	38776	2	11.7	C-flag ONLY
Z512B_HUMAN Zinc finger protein 512B OS=Homo sapiens GN=ZNF512B PE=1 SV=1	97454.6	2	3.3		N-flag ONLY
NUDC1_HUMAN NudC domain-containing protein 1 OS=Homo sapiens GN=NUDCD1 PE=1 SV=2	56722.4	2	4.4	0.560653
TANC1_HUMAN Protein TANC1 OS=Homo sapiens GN=TANC1 PE=1 SV=3	191830	2	1.6	0.634359
WDR12_HUMAN Ribosome biogenesis protein WDR12 OS=Homo sapiens GN=WDR12 PE=1 SV=2	47803.8	2	9.7	0.893875
RBGPR_HUMAN Rab3 GTPase-activating protein non-catalytic subunit OS=Homo sapiens GN=RAB3GAP2 PE=1 SV=1	156300	2	3.1	C-flag ONLY
RPGF2_HUMAN Rap guanine nucleotide exchange factor 2 OS=Homo sapiens GN=RAPGEF2 PE=1 SV=1	167745	2	1.8	C-IgG ONLY
VPS18_HUMAN Vacuolar protein sorting-associated protein 18 homolog OS=Homo sapiens GN=VPS18 PE=1 SV=2	110404	2	2.7	C-flag ONLY
GPTC8_HUMAN G patch domain-containing protein 8 OS=Homo sapiens GN=GPATCH8 PE=1 SV=2	155514	2	3.2	C-flag ONLY
PACN2_HUMAN Protein kinase C and casein kinase substrate in neurons protein 2 OS=Homo sapiens GN=PACSIN2 PE=1 SV=2	51447.1	2	4.5		N-flag ONLY
FBX7_HUMAN F-box only protein 7 OS=Homo sapiens GN=FBXO7 PE=1 SV=1	45859.6	2	8.8	1.2524
A2AEA2_HUMAN HLA class I histocompatibility antigen, Cw-14 alpha chain OS=Homo sapiens GN=HLA-C PE=2 SV=2	41320.7	2	10.2	C-flag ONLY
E7EU84_HUMAN ATP-binding cassette sub-family A member 2 OS=Homo sapiens GN=ABCA2 PE=2 SV=1	270536	2	0.8	1.10266
C9JDG0_HUMAN Protein diaphanous homolog 3 OS=Homo sapiens GN=DIAPH3 PE=2 SV=1	128098	2	3.2	C-flag ONLY
C9JME2_HUMAN FERM, RhoGEF and pleckstrin domain-containing protein 1 OS=Homo sapiens GN=FARP1 PE=2 SV=2	122343	2	23.2	C-flag ONLY
A6NNK5_HUMAN Tumor suppressor p53-binding protein 1 OS=Homo sapiens GN=TP53BP1 PE=2 SV=2	214561	2	2.7	C-IgG ONLY
DIEXF_HUMAN Digestive organ expansion factor homolog OS=Homo sapiens GN=DIEXF PE=1 SV=2	87216.9	2	2.5		N-flag ONLY
D7R525_HUMAN Mitogen-activated protein kinase 9 OS=Homo sapiens GN=MAPK9 PE=2 SV=1	48223.4	2	9.8	1.15086
E5RHA8_HUMAN Pre-mRNA-splicing factor RBM22 (Fragment) OS=Homo sapiens GN=RBM22 PE=2 SV=1	46973.4	2	12.8	0.180837
E7EU96_HUMAN Casein kinase II subunit alpha OS=Homo sapiens GN=CSNK2A1 PE=2 SV=1	45222.9	2	10.1	C-flag ONLY
E7EVC7_HUMAN Autophagy-related protein 16-1 OS=Homo sapiens GN=ATG16L1 PE=2 SV=1	53312.9	2	9.1	C-flag ONLY
MICA3_HUMAN Protein-methionine sulfoxide oxidase MICAL3 OS=Homo sapiens GN=MICAL3 PE=1 SV=2	224751	2	1.5	C-IgG ONLY
C9JKX0_HUMAN Meiosis arrest female protein 1 OS=Homo sapiens GN=KIAA0430 PE=2 SV=1	193218	2	1.9	1.21259
BRD4_HUMAN Bromodomain-containing protein 4 OS=Homo sapiens GN=BRD4 PE=1 SV=2	88467.6	2	8.4		0.678161
BRD3_HUMAN Bromodomain-containing protein 3 OS=Homo sapiens GN=BRD3 PE=1 SV=1	79708.2	2	4.8		2.10243
E9PJD9_HUMAN 60S ribosomal protein L27a OS=Homo sapiens GN=RPL27A PE=2 SV=1	16587.1	2	36.3	C-flag ONLY
E9PK59_HUMAN N-terminal kinase-like protein OS=Homo sapiens GN=SCYL1 PE=2 SV=1	86551.4	2	5.8		N-flag ONLY
E9PK95_HUMAN Retinoic acid receptor RXR-beta OS=Homo sapiens GN=RXRB PE=2 SV=1	57472.9	2	8.6		N-flag ONLY
SMCA2_HUMAN Probable global transcription activator SNF2L2 OS=Homo sapiens GN=SMARCA2 PE=1 SV=2	179638	2	11.9		N-flag ONLY
RECQ5_HUMAN ATP-dependent DNA helicase Q5 OS=Homo sapiens GN=RECQL5 PE=1 SV=2	106273	2	3.5	C-flag ONLY	N-flag ONLY
ROA0_HUMAN Heterogeneous nuclear ribonucleoprotein A0 OS=Homo sapiens GN=HNRNPA0 PE=1 SV=1	30911.8	2	5.2		1.02213
RRF2M_HUMAN Ribosome-releasing factor 2, mitochondrial OS=Homo sapiens GN=GFM2 PE=1 SV=1	57167.8	2	8	C-flag ONLY
CR025_HUMAN Uncharacterized protein C18orf25 OS=Homo sapiens GN=C18orf25 PE=1 SV=2	37044.9	2	8.8	C-flag ONLY
DOCK6_HUMAN Dedicator of cytokinesis protein 6 OS=Homo sapiens GN=DOCK6 PE=1 SV=3	230026	2	2.1	0.808875
PI3R4_HUMAN Phosphoinositide 3-kinase regulatory subunit 4 OS=Homo sapiens GN=PIK3R4 PE=1 SV=3	153403	2	1.9	C-flag ONLY
H0YLB5_HUMAN POU domain, class 2, transcription factor 1 OS=Homo sapiens GN=POU2F1 PE=2 SV=1	47045.5	2	10.6		N-flag ONLY
H3BRE8_HUMAN RNA polymerase II-associated protein 1 OS=Homo sapiens GN=RPAP1 PE=2 SV=1	143870	2	2.9	C-flag ONLY
F5H8K9_HUMAN Keratin, type II cytoskeletal 4 OS=Homo sapiens GN=KRT4 PE=2 SV=1	57393.9	2	12.2		N-flag ONLY
K2C78_HUMAN Keratin, type II cytoskeletal 78 OS=Homo sapiens GN=KRT78 PE=2 SV=2	56974.6	2	12.9		0.594493
K2C79_HUMAN Keratin, type II cytoskeletal 79 OS=Homo sapiens GN=KRT79 PE=1 SV=2	57944.3	2	15.5	C-IgG ONLY	N-flag ONLY
H3BSH7_HUMAN Cirhin (Fragment) OS=Homo sapiens GN=CIRH1A PE=2 SV=1	64239.9	2	6.1		N-flag ONLY
H0Y449_HUMAN Nuclease-sensitive element-binding protein 1 (Fragment) OS=Homo sapiens GN=YBX1 PE=4 SV=1	42101.1	2	53.7	0.956255
I3L0C1_HUMAN Serine/threonine-protein kinase SMG1 OS=Homo sapiens GN=SMG1 PE=2 SV=1	341359	2	1.3	C-flag ONLY
TBB4A_HUMAN Tubulin beta-4A chain OS=Homo sapiens GN=TUBB4A PE=1 SV=2	49680	2	76.8	C-flag ONLY	N-IgG ONLY
HMGN5_HUMAN High mobility group nucleosome-binding domain-containing protein 5 OS=Homo sapiens GN=HMGN5 PE=1 SV=1	16522	2	27		N-flag ONLY
FOXK2_HUMAN Forkhead box protein K2 OS=Homo sapiens GN=FOXK2 PE=1 SV=3	64396.1	2	5.5		1.02424
ZNF48_HUMAN Zinc finger protein 48 OS=Homo sapiens GN=ZNF48 PE=1 SV=2	67957.1	2	9.1		0.0600338
KIF1B_HUMAN Kinesin-like protein KIF1B OS=Homo sapiens GN=KIF1B PE=1 SV=5	205552	2	8.1	C-flag ONLY
SPTN2_HUMAN Spectrin beta chain, non-erythrocytic 2 OS=Homo sapiens GN=SPTBN2 PE=1 SV=3	268845	2	5	0.0302547
Q5TA58_HUMAN Protein argonaute-1 OS=Homo sapiens GN=AGO1 PE=2 SV=1	97404.3	2	9.1	2.7376
KCRB_HUMAN Creatine kinase B-type OS=Homo sapiens GN=CKB PE=1 SV=1	42725.4	2	12.3	C-flag ONLY
BYST_HUMAN Bystin OS=Homo sapiens GN=BYSL PE=1 SV=3	49696.1	2	8.2	C-flag ONLY
C4AM86_HUMAN Keratin, type I cuticular Ha5 OS=Homo sapiens GN=KRT35 PE=2 SV=1	50454.6	2	18.6	C-IgG ONLY	N-flag ONLY
F8VXI9_HUMAN ARF GTPase-activating protein GIT2 OS=Homo sapiens GN=GIT2 PE=2 SV=1	71640.8	2	9.8	2.0043
K7EL76_HUMAN Kinesin light chain 3 (Fragment) OS=Homo sapiens GN=KLC3 PE=2 SV=1	56902.3	2	19.4	1.62006
GYS1_HUMAN Glycogen [starch] synthase, muscle OS=Homo sapiens GN=GYS1 PE=1 SV=2	76632.9	2	5.2	C-flag ONLY
KAP3_HUMAN cAMP-dependent protein kinase type II-beta regulatory subunit OS=Homo sapiens GN=PRKAR2B PE=1 SV=3	46381	2	18.7	C-flag ONLY
PYC_HUMAN Pyruvate carboxylase, mitochondrial OS=Homo sapiens GN=PC PE=1 SV=2	129894	2	2.5	9.59208
AAPK2_HUMAN 5'-AMP-activated protein kinase catalytic subunit alpha-2 OS=Homo sapiens GN=PRKAA2 PE=1 SV=2	62441.7	2	8.3	1.51136
F5H3Y4_HUMAN Probable ATP-dependent RNA helicase DHX37 OS=Homo sapiens GN=DHX37 PE=2 SV=1	129806	2	3.2	C-flag ONLY	N-flag ONLY
A6NHN2_HUMAN Roquin-2 OS=Homo sapiens GN=RC3H2 PE=2 SV=2	96553.7	2	5.1	1.02757
G3V4F7_HUMAN Signal recognition particle 54 kDa protein OS=Homo sapiens GN=SRP54 PE=2 SV=1	50462.4	2	8.4	C-IgG ONLY
H7BYI2_HUMAN SWI/SNF-related matrix-associated actin-dependent regulator of chromatin subfamily A-like protein 1 (Fragment) OS=Homo sapiens GN=SMARCAL1 PE=2 SV=1	106142	2	3.8	C-flag ONLY
CCNT1_HUMAN Cyclin-T1 OS=Homo sapiens GN=CCNT1 PE=1 SV=1	80850.6	2	4.7	C-IgG ONLY
E7EMB6_HUMAN Aspartyl aminopeptidase OS=Homo sapiens GN=DNPEP PE=2 SV=1	52521	2	12.7	C-flag ONLY
E7EN32_HUMAN Menin OS=Homo sapiens GN=MEN1 PE=2 SV=1	63869.9	2	3.8		N-flag ONLY
E7EW05_HUMAN Protein SDA1 homolog OS=Homo sapiens GN=SDAD1 PE=2 SV=1	80018.6	2	3.7	C-IgG ONLY	N-IgG ONLY
E7EWW0_HUMAN UPF0505 protein C16orf62 OS=Homo sapiens GN=C16orf62 PE=2 SV=2	109780	2	2.3	0.107016
H0YAN8_HUMAN Rho guanine nucleotide exchange factor 10 (Fragment) OS=Homo sapiens GN=ARHGEF10 PE=2 SV=1	144556	2	4.3	C-flag ONLY
J3QQX3_HUMAN NADPH:adrenodoxin oxidoreductase, mitochondrial OS=Homo sapiens GN=FDXR PE=2 SV=1	57478.2	2	5.9		N-IgG ONLY
RS4X_HUMAN 40S ribosomal protein S4, X isoform OS=Homo sapiens GN=RPS4X PE=1 SV=2	29651.1	2	7.2	C-flag ONLY
MAVS_HUMAN Mitochondrial antiviral-signaling protein OS=Homo sapiens GN=MAVS PE=1 SV=2	56637.2	2	4.8	4.58657
FND3A_HUMAN Fibronectin type-III domain-containing protein 3A OS=Homo sapiens GN=FNDC3A PE=1 SV=4	126084	2	1.8	C-flag ONLY
TOM70_HUMAN Mitochondrial import receptor subunit TOM70 OS=Homo sapiens GN=TOMM70A PE=1 SV=1	67592.1	2	3.1	0.700813
KPCD3_HUMAN Serine/threonine-protein kinase D3 OS=Homo sapiens GN=PRKD3 PE=1 SV=1	100658	2	2.9	0.94222
HECD3_HUMAN E3 ubiquitin-protein ligase HECTD3 OS=Homo sapiens GN=HECTD3 PE=1 SV=1	53780	2	8.3	C-flag ONLY
H0Y720_HUMAN Trinucleotide repeat-containing gene 6B protein (Fragment) OS=Homo sapiens GN=TNRC6B PE=4 SV=1	183207	2	6.5	C-IgG ONLY
AP2A_HUMAN Transcription factor AP-2-alpha OS=Homo sapiens GN=TFAP2A PE=1 SV=1	48417.6	2	6.5		N-IgG ONLY
INT5_HUMAN Integrator complex subunit 5 OS=Homo sapiens GN=INTS5 PE=1 SV=1	108215	2	2.3		N-flag ONLY
CN37_HUMAN 2',3'-cyclic-nucleotide 3'-phosphodiesterase OS=Homo sapiens GN=CNP PE=1 SV=2	45178.4	2	5.7	C-flag ONLY
EPN1_HUMAN Epsin-1 OS=Homo sapiens GN=EPN1 PE=1 SV=2	57630.5	2	7.6	1.2038
B3KSY9_HUMAN E3 SUMO-protein ligase PIAS1 OS=Homo sapiens GN=PIAS1 PE=2 SV=1	71970.4	2	4		1.22505
G8JLM6_HUMAN Transcription initiation factor TFIID subunit 6 OS=Homo sapiens GN=TAF6 PE=2 SV=1	77145.3	2	7		N-flag ONLY
B4DN88_HUMAN RNA-binding motif, single-stranded-interacting protein 1 OS=Homo sapiens GN=RBMS1 PE=2 SV=1	46015.4	2	17.2	C-IgG ONLY
B7ZM82_HUMAN Protein Wiz OS=Homo sapiens GN=WIZ PE=2 SV=1	103503	2	2		N-flag ONLY
F5H5U2_HUMAN ATP-dependent RNA helicase DDX55 OS=Homo sapiens GN=DDX55 PE=2 SV=1	68665.2	2	7.4	C-flag ONLY
ZZEF1_HUMAN Zinc finger ZZ-type and EF-hand domain-containing protein 1 OS=Homo sapiens GN=ZZEF1 PE=1 SV=6	331746	2	0.9	0.74819
SON_HUMAN Protein SON OS=Homo sapiens GN=SON PE=1 SV=4	268662	2	2	C-flag ONLY	N-IgG ONLY
B0QY01_HUMAN Target of Myb protein 1 (Fragment) OS=Homo sapiens GN=TOM1 PE=2 SV=1	53985	2	8.7	C-flag ONLY
ZBT7A_HUMAN Zinc finger and BTB domain-containing protein 7A OS=Homo sapiens GN=ZBTB7A PE=1 SV=1	61562.8	2	5.5		N-flag ONLY
TAF2_HUMAN Transcription initiation factor TFIID subunit 2 OS=Homo sapiens GN=TAF2 PE=1 SV=3	137225	2	2		0.646121
B1AKL4_HUMAN Eukaryotic translation initiation factor 4E transporter OS=Homo sapiens GN=EIF4ENIF1 PE=2 SV=1	108550	2	5.7	C-flag ONLY
C9IZE4_HUMAN 26S proteasome non-ATPase regulatory subunit 6 OS=Homo sapiens GN=PSMD6 PE=2 SV=1	41315.9	2	7.1	C-flag ONLY
SNTB1_HUMAN Beta-1-syntrophin OS=Homo sapiens GN=SNTB1 PE=1 SV=3	40888.3	2	6	1.01529
CDC16_HUMAN Cell division cycle protein 16 homolog OS=Homo sapiens GN=CDC16 PE=1 SV=2	60475.8	2	3.4		N-flag ONLY
M0QX76_HUMAN 40S ribosomal protein S16 (Fragment) OS=Homo sapiens GN=RPS16 PE=2 SV=1	17132	2	34	2.84027
NSRP1_HUMAN Nuclear speckle splicing regulatory protein 1 OS=Homo sapiens GN=NSRP1 PE=1 SV=1	66512.2	2	3	0.800955
B4DRT2_HUMAN 28S ribosomal protein S27, mitochondrial OS=Homo sapiens GN=MRPS27 PE=2 SV=1	47689.4	2	7.4	C-flag ONLY
H3BM18_HUMAN Gamma-interferon-inducible protein 16 (Fragment) OS=Homo sapiens GN=IFI16 PE=2 SV=1	76085.8	2	17.4		N-flag ONLY
A8MVQ3_HUMAN Cysteine--tRNA ligase, cytoplasmic OS=Homo sapiens GN=CARS PE=2 SV=1	94812	2	4.4	4.5042
KPB2_HUMAN Phosphorylase b kinase regulatory subunit alpha, liver isoform OS=Homo sapiens GN=PHKA2 PE=1 SV=1	138681	2	2.1	C-flag ONLY
F5H3I5_HUMAN CDK5 regulatory subunit-associated protein 3 OS=Homo sapiens GN=CDK5RAP3 PE=2 SV=1	46429.5	2	7.6	C-flag ONLY
A6NG79_HUMAN Proline-rich protein PRCC OS=Homo sapiens GN=PRCC PE=2 SV=1	52529.6	2	7		N-IgG ONLY
B4DNI9_HUMAN Vacuolar protein sorting-associated protein 52 homolog OS=Homo sapiens GN=VPS52 PE=2 SV=1	82385.7	2	6.7	C-flag ONLY	N-flag ONLY
PP6R1_HUMAN Serine/threonine-protein phosphatase 6 regulatory subunit 1 OS=Homo sapiens GN=PPP6R1 PE=1 SV=5	96915.9	2	4	C-flag ONLY
LUZP1_HUMAN Leucine zipper protein 1 OS=Homo sapiens GN=LUZP1 PE=1 SV=2	117790	2	3.9	C-IgG ONLY
A8MWK3_HUMAN Cadherin-2 OS=Homo sapiens GN=CDH2 PE=2 SV=1	100017	2	24.6	C-IgG ONLY
CING_HUMAN Cingulin OS=Homo sapiens GN=CGN PE=1 SV=2	136646	2	2.1		N-flag ONLY
PAN2_HUMAN PAB-dependent poly(A)-specific ribonuclease subunit 2 OS=Homo sapiens GN=PAN2 PE=1 SV=3	135554	2	3.8	C-flag ONLY
F5H1D6_HUMAN DNA polymerase OS=Homo sapiens GN=POLE PE=2 SV=1	262036	2	2.3	C-flag ONLY
PPR21_HUMAN Protein phosphatase 1 regulatory subunit 21 OS=Homo sapiens GN=PPP1R21 PE=1 SV=1	83864.3	2	9.9	C-flag ONLY	N-IgG ONLY
SC24D_HUMAN Protein transport protein Sec24D OS=Homo sapiens GN=SEC24D PE=1 SV=2	113314	2	3.7	C-flag ONLY
UBXN4_HUMAN UBX domain-containing protein 4 OS=Homo sapiens GN=UBXN4 PE=1 SV=2	56886.8	2	4.5	C-flag ONLY	N-flag ONLY
GSCR2_HUMAN Glioma tumor suppressor candidate region gene 2 protein OS=Homo sapiens GN=GLTSCR2 PE=1 SV=2	54482.5	2	7.9	1.08212
MRRP3_HUMAN Mitochondrial ribonuclease P protein 3 OS=Homo sapiens GN=KIAA0391 PE=1 SV=2	56594.9	2	5.1	1.25889
B1AMN7_HUMAN CTTNBP2 N-terminal-like protein (Fragment) OS=Homo sapiens GN=CTTNBP2NL PE=2 SV=1	70294.9	2	10.3	2.76667
C9J0D1_HUMAN Histone H2A OS=Homo sapiens GN=H2AFV PE=2 SV=1	16135.8	2	13.1	C-IgG ONLY	N-flag ONLY
J3QSH4_HUMAN Vascular endothelial zinc finger 1 OS=Homo sapiens GN=VEZF1 PE=2 SV=1	57038.8	2	4.1		6.91593
ASPP2_HUMAN Apoptosis-stimulating of p53 protein 2 OS=Homo sapiens GN=TP53BP2 PE=1 SV=2	126569	2	1.8	0.0457841
IPO7_HUMAN Importin-7 OS=Homo sapiens GN=IPO7 PE=1 SV=1	119746	2	4.5	0.969246
ITPR2_HUMAN Inositol 1,4,5-trisphosphate receptor type 2 OS=Homo sapiens GN=ITPR2 PE=1 SV=2	308677	2	2.3	1.80879
RFX1_HUMAN MHC class II regulatory factor RFX1 OS=Homo sapiens GN=RFX1 PE=1 SV=2	104981	2	4.1		N-flag ONLY
COT2_HUMAN COUP transcription factor 2 OS=Homo sapiens GN=NR2F2 PE=1 SV=1	29215.8	2	16.1		N-IgG ONLY
WASH7_HUMAN WASH complex subunit 7 OS=Homo sapiens GN=KIAA1033 PE=1 SV=2	136658	2	2.6	1.14307
LARP7_HUMAN La-related protein 7 OS=Homo sapiens GN=LARP7 PE=1 SV=1	67773.9	2	6	C-IgG ONLY
CRTC2_HUMAN CREB-regulated transcription coactivator 2 OS=Homo sapiens GN=CRTC2 PE=1 SV=2	38688.1	2	9.7	C-IgG ONLY
ALDH2_HUMAN Aldehyde dehydrogenase, mitochondrial OS=Homo sapiens GN=ALDH2 PE=1 SV=2	51082.8	1	5.3	C-IgG ONLY
CDK13_HUMAN Cyclin-dependent kinase 13 OS=Homo sapiens GN=CDK13 PE=1 SV=2	158770	1	3.3	C-IgG ONLY
MYH8_HUMAN Myosin-8 OS=Homo sapiens GN=MYH8 PE=1 SV=3	223201	1	2	C-flag ONLY
E7ETD6_HUMAN Nucleosome-remodeling factor subunit BPTF OS=Homo sapiens GN=BPTF PE=2 SV=3	322883	1	5.7		N-flag ONLY
E9PBE1_HUMAN Protein kinase C zeta type OS=Homo sapiens GN=PRKCZ PE=2 SV=1	56244.2	1	6.3	C-IgG ONLY
F2Z2E2_HUMAN Ras GTPase-activating-like protein IQGAP3 OS=Homo sapiens GN=IQGAP3 PE=2 SV=1	185070	1	3.3	C-flag ONLY
ACTN4_HUMAN Isoform ACTN4ISO of Alpha-actinin-4 OS=Homo sapiens GN=ACTN4	80061.6	1	60.1		N-IgG ONLY
I3L2B0_HUMAN Clustered mitochondria protein homolog OS=Homo sapiens GN=CLUH PE=2 SV=1	85686.9	1	25.2	C-flag ONLY
DYN2_HUMAN Dynamin-2 OS=Homo sapiens GN=DNM2 PE=1 SV=2	98168.3	1	42.9		N-flag ONLY
STAM1_HUMAN Signal transducing adapter molecule 1 OS=Homo sapiens GN=STAM PE=1 SV=3	45051.3	1	5.5	C-flag ONLY
GWL_HUMAN Serine/threonine-protein kinase greatwall OS=Homo sapiens GN=MASTL PE=1 SV=1	97381.2	1	3.5	C-flag ONLY
E9PGT3_HUMAN Ribosomal protein S6 kinase OS=Homo sapiens GN=RPS6KA1 PE=2 SV=1	72831.7	1	7.8	C-flag ONLY
P66A_HUMAN Transcriptional repressor p66-alpha OS=Homo sapiens GN=GATAD2A PE=1 SV=1	68271.7	1	5.9		N-flag ONLY
LMNA_HUMAN Isoform C of Prelamin-A/C OS=Homo sapiens GN=LMNA	65257.7	1	66.4		N-IgG ONLY
HSP72_HUMAN Heat shock-related 70 kDa protein 2 OS=Homo sapiens GN=HSPA2 PE=1 SV=1	70158	1	19.9	C-flag ONLY
P4R3B_HUMAN Serine/threonine-protein phosphatase 4 regulatory subunit 3B OS=Homo sapiens GN=SMEK2 PE=1 SV=2	87537.8	1	6	C-flag ONLY
H7BZJ3_HUMAN Thioredoxin (Fragment) OS=Homo sapiens GN=PDIA3 PE=2 SV=1	13546.8	1	42.3		N-flag ONLY
DYHC2_HUMAN Cytoplasmic dynein 2 heavy chain 1 OS=Homo sapiens GN=DYNC2H1 PE=1 SV=4	105572	1	1.8	C-flag ONLY
WWC3_HUMAN Protein WWC3 OS=Homo sapiens GN=WWC3 PE=1 SV=3	122924	1	2.7	C-flag ONLY
MAGD1_HUMAN Melanoma-associated antigen D1 OS=Homo sapiens GN=MAGED1 PE=1 SV=3	92135.2	1	2.6	C-flag ONLY
HPS6_HUMAN Hermansky-Pudlak syndrome 6 protein OS=Homo sapiens GN=HPS6 PE=1 SV=1	83138.9	1	2.1	C-flag ONLY
F8W881_HUMAN Constitutive coactivator of PPAR-gamma-like protein 2 OS=Homo sapiens GN=FAM120C PE=2 SV=1	120836	1	3.1	C-flag ONLY
MYO5B_HUMAN Unconventional myosin-Vb OS=Homo sapiens GN=MYO5B PE=1 SV=3	214079	1	1.9	C-IgG ONLY
A6NHB5_HUMAN Zinc finger MYM-type protein 3 OS=Homo sapiens GN=ZMYM3 PE=2 SV=1	151382	1	2		N-flag ONLY
ZMYM4_HUMAN Zinc finger MYM-type protein 4 OS=Homo sapiens GN=ZMYM4 PE=1 SV=1	169578	1	1.6		N-flag ONLY
B7Z683_HUMAN Active breakpoint cluster region-related protein OS=Homo sapiens GN=ABR PE=2 SV=1	92601	1	4.5	C-flag ONLY
PAIP1_HUMAN Isoform 3 of Polyadenylate-binding protein-interacting protein 1 OS=Homo sapiens GN=PAIP1	42088.4	1	27.8	C-flag ONLY
D6RGK9_HUMAN CCR4-NOT transcription complex subunit 6-like (Fragment) OS=Homo sapiens GN=CNOT6L PE=2 SV=1	63123.1	1	28.8	C-flag ONLY
SMG5_HUMAN Protein SMG5 OS=Homo sapiens GN=SMG5 PE=1 SV=3	114143	1	1.6	C-IgG ONLY
CHD1_HUMAN Chromodomain-helicase-DNA-binding protein 1 OS=Homo sapiens GN=CHD1 PE=1 SV=2	196974	1	2.3	C-flag ONLY
UBIP1_HUMAN Upstream-binding protein 1 OS=Homo sapiens GN=UBP1 PE=2 SV=1	56561.2	1	6.7		N-flag ONLY
I6L894_HUMAN Ankyrin-2 OS=Homo sapiens GN=ANK2 PE=2 SV=1	431161	1	0.9	C-IgG ONLY
B4DR87_HUMAN Procollagen-lysine,2-oxoglutarate 5-dioxygenase 1 OS=Homo sapiens GN=PLOD1 PE=2 SV=1	83713.5	1	3.6	C-flag ONLY
HXK2_HUMAN Hexokinase-2 OS=Homo sapiens GN=HK2 PE=1 SV=2	102584	1	3.2	C-flag ONLY
PAPD1_HUMAN Isoform 2 of Poly(A) RNA polymerase, mitochondrial OS=Homo sapiens GN=MTPAP	78982.1	1	7.7	C-IgG ONLY
ZN148_HUMAN Zinc finger protein 148 OS=Homo sapiens GN=ZNF148 PE=1 SV=2	89154.7	1	3.7		N-flag ONLY
B7ZBM3_HUMAN Forkhead box protein P4 OS=Homo sapiens GN=FOXP4 PE=2 SV=1	72369.1	1	3.9		N-flag ONLY
URB2_HUMAN Unhealthy ribosome biogenesis protein 2 homolog OS=Homo sapiens GN=URB2 PE=1 SV=2	170885	1	2.2		N-flag ONLY
TTF1_HUMAN Transcription termination factor 1 OS=Homo sapiens GN=TTF1 PE=1 SV=3	103257	1	4.9		N-IgG ONLY
B4DQ47_HUMAN Mitogen-activated protein kinase kinase kinase MLT OS=Homo sapiens GN=ZAK PE=2 SV=1	51675.2	1	7.9	C-flag ONLY
Q5TB53_HUMAN Transmembrane 9 superfamily member 3 (Fragment) OS=Homo sapiens GN=TM9SF3 PE=2 SV=1	68005.2	1	14.6	C-flag ONLY
PEO1_HUMAN Twinkle protein, mitochondrial OS=Homo sapiens GN=PEO1 PE=1 SV=1	60506.3	1	6.2	C-IgG ONLY
PELO_HUMAN Protein pelota homolog OS=Homo sapiens GN=PELO PE=1 SV=2	43440.1	1	5.2	C-flag ONLY
MIB1_HUMAN E3 ubiquitin-protein ligase MIB1 OS=Homo sapiens GN=MIB1 PE=1 SV=1	110354	1	1.5	C-flag ONLY
K6PL_HUMAN 6-phosphofructokinase, liver type OS=Homo sapiens GN=PFKL PE=1 SV=6	90379.5	1	3.1	C-flag ONLY
H7BYQ6_HUMAN Integrator complex subunit 9 OS=Homo sapiens GN=INTS9 PE=2 SV=1	71271.4	1	9.6		N-flag ONLY
H0YME5_HUMAN Eukaryotic translation initiation factor 2-alpha kinase 4 (Fragment) OS=Homo sapiens GN=EIF2AK4 PE=4 SV=1	184088	1	2.5	C-flag ONLY
MFAP1_HUMAN Microfibrillar-associated protein 1 OS=Homo sapiens GN=MFAP1 PE=1 SV=2	52052.7	1	6.4		N-flag ONLY
KAISO_HUMAN Transcriptional regulator Kaiso OS=Homo sapiens GN=ZBTB33 PE=1 SV=2	74636.3	1	5.5		N-IgG ONLY
H0YN19_HUMAN Myelin expression factor 2 (Fragment) OS=Homo sapiens GN=MYEF2 PE=4 SV=1	62051.6	1	7.2		N-flag ONLY
TRI18_HUMAN E3 ubiquitin-protein ligase Midline-1 OS=Homo sapiens GN=MID1 PE=1 SV=1	75400.7	1	3.9	C-flag ONLY
E7EX70_HUMAN DNA-directed RNA polymerase I subunit RPA49 OS=Homo sapiens GN=POLR1E PE=2 SV=1	47338.5	1	5.2		0.784894
LMF2_HUMAN Lipase maturation factor 2 OS=Homo sapiens GN=LMF2 PE=1 SV=2	67275.9	1	1.3	C-IgG ONLY	N-flag ONLY
PTBP1_HUMAN Isoform 3 of Polypyrimidine tract-binding protein 1 OS=Homo sapiens GN=PTBP1	59758	1	82.4		N-flag ONLY
B4DSS8_HUMAN Polypyrimidine tract-binding protein 2 OS=Homo sapiens GN=PTBP2 PE=2 SV=1	58036.1	1	6.6		N-flag ONLY
NHSL1_HUMAN NHS-like protein 1 OS=Homo sapiens GN=NHSL1 PE=1 SV=2	170840	1	2	C-flag ONLY
SMAD3_HUMAN Mothers against decapentaplegic homolog 3 OS=Homo sapiens GN=SMAD3 PE=1 SV=1	48175.8	1	22.6	C-IgG ONLY
